# Supplementary material for: A new view of transcriptome complexity and regulation through the lens of local splicing variations
Source: eLife. 2016 Feb 1;5:e11752. doi: 10.7554/eLife.11752 (PMC4801060; doi:10.7554/eLife.11752)
Supplement: Figure 4—source data 1. — DOI: http://dx.doi.org/10.7554/eLife.11752.009 [file elife-11752-fig4-data1.xlsx]

## Sheet: README
Summary of all LSVs, exonic (tab2) and intronic (tab3), that were found to change between any of the 66 pairwise comparisons of the 12 mouse tissues used to create the genome wide view of LSVs.
Column	Description
LSV_ID	Unique identifier for each LSV consisting of the Ensembl Gene ID and reference exon information
TotalPairwise	The number of pairwise tissues in which that LSV had change ( |E(dPSI)| >= 20% )
Type	String representation of LSV type. LSVs starting with "s" denotes source, "t" denotes target. LSVs ending with "i" contain an intron retention
A5SS	Does the LSV contain an alternative 5'ss? (TRUE/FALSE)
A3SS	Does the LSV contain an alternative 3'ss? (TRUE/FALSE)
ES	Does the LSV contain an exon skipping? (TRUE/FALSE)
NumJunc	Number of junctions involved in the LSV
NumExons	Number of exons involved in the LSV
DeNovo	Does the LSV contain an unannotated (Ensembl) junction (0/1)
chr	Chromosome
strand	Strand
JuncCoords	";" separated list of mm10 coordinates for junctions involved in the LSV. IR (if detected) is represented at the final index as a 1 nt junction
ExonCoords	";" separated list of mm10 coordinates for exons involved in the LSV
IRcoords	For intronic LSVs gives coordinates of retained intron, otherwise reads "n/a" for exonic LSVs
Tiss1_Tiss2_E(dPSI)	";" separated list of E(dPSI) for all 66 pairwise comparisons between 12 mouse tissues. Order corresponds to list of junction coordinates. LSVs that were not reliable and quantifiable in both tissues OR did not have a change (|E(dPSI)| >= 20%) in that pairwise tissue comparison have "NaN"

## Sheet: exonic LSVs
#LSV_ID	TotalPairwiseChanges	Type	A5SS	A3SS	ES	NumJunc	NumExon	DeNovo	chr	strand	JuncCoords	ExonCoords	IRcoords	adr_aor_E(dPSI)	adr_bfat_E(dPSI)	adr_bstm_E(dPSI)	adr_cer_E(dPSI)	adr_hrt_E(dPSI)	adr_hyp_E(dPSI)	adr_kid_E(dPSI)	adr_liv_E(dPSI)	adr_lun_E(dPSI)	adr_mus_E(dPSI)	adr_wfat_E(dPSI)	aor_bfat_E(dPSI)	aor_bstm_E(dPSI)	aor_cer_E(dPSI)	aor_hrt_E(dPSI)	aor_hyp_E(dPSI)	aor_kid_E(dPSI)	aor_liv_E(dPSI)	aor_lun_E(dPSI)	aor_mus_E(dPSI)	aor_wfat_E(dPSI)	bfat_bstm_E(dPSI)	bfat_cer_E(dPSI)	bfat_hrt_E(dPSI)	bfat_hyp_E(dPSI)	bfat_kid_E(dPSI)	bfat_liv_E(dPSI)	bfat_lun_E(dPSI)	bfat_mus_E(dPSI)	bfat_wfat_E(dPSI)	bstm_cer_E(dPSI)	bstm_hrt_E(dPSI)	bstm_hyp_E(dPSI)	bstm_kid_E(dPSI)	bstm_liv_E(dPSI)	bstm_lun_E(dPSI)
ENSMUSG00000052337:71856912-71857048:target	52	t|1e1.1o1|1e2.1o1|1e3.1o2	FALSE	FALSE	TRUE	3	4	0	chr6	+	71851880-71856912;71852867-71856912;71853268-71856912	71851772-71851880;71852730-71852867;71853173-71855186;71856912-71857048	n/a	0.201482590437;-0.0355072196216;-0.117969318285	NaN	0.10681681345;-0.394708145227;0.294184362472	0.0750824487639;-0.364431636174;0.302263532973	0.920613613073;-0.463888512976;-0.466198557414	0.0174856888435;-0.395735912837;0.343933200518	-1.32195757943e-05;0.267047448865;-0.23666010997	-2.13439583811e-05;0.251503420139;-0.245322752894	NaN	0.963372009209;-0.464751848836;-0.466198557414	NaN	NaN	-0.0797742970648;-0.333157650334;0.415171453069	-0.104384691022;-0.302881141275;0.423250623569	0.719130723083;-0.402333700354;-0.345211466818	-0.142995429011;-0.334185417952;0.464920291115	-0.203993728427;0.328597943765;-0.113815363377	-0.203983851046;0.31305391504;-0.120315117365	NaN	0.761884446397;-0.403201353936;-0.345211466818	-0.20399372797;0.219028433666;-0.00278585122	-0.0332704368564;-0.299743738502;0.363399113593	-0.0776914522011;-0.269467224798;0.371478284094	0.738074240908;-0.368930581775;-0.396983806293	-0.117186928443;-0.300771504477;0.41314795164	-0.18505096498;0.36201186074;-0.167433115352	-0.185041157569;0.346467832014;-0.176103264255	NaN	0.780876610528;-0.369787436962;-0.396983806293	-0.185050964526;0.252442350663;-0.0419866387799	NaN	0.812654828715;-0.0492457007165;-0.760382919887	NaN	-0.110469585429;0.661755594085;-0.530844472442	-0.110451847624;0.646211565359;-0.539507115369	-0.00218261377156;0.385534939684;-0.338686642499
ENSMUSG00000028273:142314406-142314448:target	51	s|1e1.1o2|1e1.2o2|1e2.1o1	FALSE	TRUE	TRUE	3	3	0	chr3	-	142312541-142314406;142312214-142314406;142309544-142314406	142309528-142309544;142312123-142312541;142312123-142312541;142314406-142314448	n/a	-0.589752236379;0.56833954855;1.25949866414e-07	-0.292703172379;0.001048836339;0.232665411271	NaN	NaN	-0.757625400135;0.765870330017;-5.52434343268e-07	-0.278967163591;0.286339764435;-7.12268801174e-08	NaN	0.216307354379;-0.208150549795;-9.13718712618e-08	-0.443403834734;0.451311183954;-5.79577099165e-08	-0.757620672412;-0.149037202595;0.893344275873	NaN	0.29699397436;-0.525651947327;0.232640212426	0.477300747974;-0.448753505176;-2.28682979692e-07	0.622491266595;-0.593676199337;-2.41917773893e-07	NaN	0.31078044068;-0.281997925294;-2.47920821546e-07	0.787388223173;-0.758975331255;-2.02589123056e-07	0.806063278122;-0.776496594156;-3.09013802768e-07	NaN	-0.167868394035;-0.723615546228;0.893319449125	0.476035008612;-0.460569673413;2.64539941422e-07	0.151445105778;0.00519036310312;-0.232677998742	0.325497199833;-0.00413159582926;-0.232678014388	-0.464867211412;0.723182728795;-0.232670380648	0.000371314650103;0.243478391484;-0.232678002657	0.490466025634;-0.233391462449;-0.232677987668	0.509072345225;-0.250847035625;-0.232677903097	-0.102904953124;0.408623582732;-0.232677982248	-0.46486251854;-0.197750441649;0.660678628433	0.115195849737;0.00210281313067;-0.232585890716	NaN	-0.645173911731;0.646284286643;-1.64882117357e-11	NaN	0.310069651062;-0.310204513041;-2.13670266233e-12	0.328761799192;-0.327742514111;-3.41197658258e-12	-0.330952346328;0.33172514058;-2.07129754803e-12
ENSMUSG00000025006:40352518-40352565:source	50	t|1e1.1o1|1e2.1o1|1e3.1o1|1e4.1o1|1e5.1o1	FALSE	FALSE	TRUE	5	6	1	chr19	-	40352565-40363202;40352565-40361429;40352565-40361042;40352565-40356587;40352565-40356569	40352518-40352565;40356569-40356579;40356587-40356597;40361042-40361104;40361429-40361503;40363202-40363265	n/a	NaN	NaN	0.370910399252;0.317996319535;0.000599868320127;-0.677746588937;-0.0361680942809	0.300066126861;0.350727118217;0.0596691163785;-0.677746588937;-0.0362899734184	0.516698136136;0.139535418115;0.0513396484747;-0.677746588937;-0.0458149713945	0.450715500629;0.242158386323;0.00378970731499;-0.677746588937;-0.0363354456471	0.700029034575;8.58850702305e-16;6.51006722658e-13;-0.630090060645;-0.0349315650875	0.754833675925;1.92271072703e-11;2.25534139323e-15;-0.677746587756;-0.0376300900622	0.733098042939;1.59352008062e-09;7.82095895444e-16;-0.677501782542;-0.0350911065309	0.168166422373;0.301664798071;0.248547868469;-0.677746588933;-0.0384947288606	NaN	NaN	0.337108362612;0.317996319535;0.000658142122445;-0.646964987461;-0.0267450471699	0.266264088928;0.350727118217;0.0597648678516;-0.646964987461;-0.0272240011491	0.482896099495;0.139608479051;0.0513494569962;-0.646964987461;-0.0407061228797	0.416913463989;0.242158386323;0.00424978193211;-0.646964987461;-0.027428805502	0.666227067259;8.74714454765e-16;7.77265748566e-13;-0.599309433443;-0.0257168019237	0.721031639518;2.16031977646e-11;2.43802326571e-15;-0.646964986281;-0.0292877426628	0.699293744725;1.64733315913e-09;7.8226271157e-16;-0.646720133644;-0.0247385805765	0.122323439514;0.301664798071;0.248547868469;-0.646964987457;-0.0286675072385	NaN	0.433559725931;0.317996319115;0.00148426549757;-0.753566537687;-0.000587107888428	0.362715453541;0.350727117796;0.0558605835051;-0.753566537687;-0.000617241176463	0.579347462814;0.139358434333;0.0513276686574;-0.753566537687;-0.00216515162408	0.513364827308;0.242158385903;0.00735938849011;-0.753566537687;-0.000580154479686	0.762679988241;-4.93566703182e-12;1.67008344758e-12;-0.705932843227;-0.00048481505487	0.817483006939;3.50974777844e-11;3.99849499272e-15;-0.753566536516;-0.000663052039496	0.795830522286;4.31666565786e-09;7.90554060586e-16;-0.753323469507;-0.00052609391646	0.232482239544;0.301664797651;0.248547868468;-0.753566537683;-0.000687701398629	NaN	NaN	NaN	NaN	0.329118320386;-0.317996319535;-0.000519778286101;0.00468404607585;1.4835049479e-11	0.383923275944;-0.317996316923;-0.000823089591003;9.09358938421e-12;2.32154364698e-15	0.362171475952;-0.317995978304;-0.000504113651232;1.1583271318e-06;7.77164345404e-16
ENSMUSG00000028207:9633116-9635969:target	49	s|1e1.1o3|1e2.1o2|1e2.2o2|1e3.1o1|1e4.1o1|1e5.1o1|2e1.2o3|3e0	TRUE	TRUE	TRUE	7	6	1	chr4	-	9630952-9635901;9624401-9635901;9624400-9635901;9610938-9635901;9607871-9635901;9604629-9635901;9630945-9635894	9604516-9604629;9607797-9607871;9610843-9610938;9624360-9624401;9624360-9624401;9629023-9630952;9629023-9630952;9633116-9635969	n/a	NaN	0.00650644664535;0.24535831914;1.00155441858e-07;-0.341246403929;2.25317385738e-11;8.91823730665e-10;8.51122486833e-14	0.637658401056;5.57024212489e-16;7.77156117238e-16;-0.682072337242;-2.34817216817e-13;7.77156117238e-16;3.86407394468e-11	0.523750017606;5.52711113575e-16;7.77156117238e-16;-0.590203997523;-2.39433275699e-13;1.39813459596e-06;7.77156117238e-16	-3.04370435497e-08;0.707163910732;8.61003320447e-16;-0.753116049311;-1.8816385824e-12;8.87306743163e-16;7.77156117238e-16	0.742778151897;5.5039599262e-16;7.77156117238e-16;-0.762677243704;-2.4191101499e-13;7.77156117238e-16;7.77156117238e-16	NaN	NaN	NaN	0.148167284649;0.793095806688;7.77191169461e-16;-0.9732450611;-3.62070746914e-13;7.77156117238e-16;7.77156117238e-16	NaN	NaN	0.625987561442;-0.140684698581;-9.44895713079e-15;-0.482288629648;-5.64975010421e-17;7.76954296273e-16;4.2470174611e-11	0.512079177992;-0.140684916797;-1.00406619269e-14;-0.390420289929;-1.04734483389e-16;1.59432739997e-06;7.77156117238e-16	-0.000571924233725;0.566477649853;-6.04766402799e-14;-0.553332341718;-4.22205516904e-15;8.67426272365e-16;7.77156117238e-16	0.731107312283;-0.140684522241;-1.0309104646e-14;-0.562893536111;-1.2661848161e-16;7.76937320537e-16;7.77156117238e-16	NaN	NaN	-7.60411806248e-05;-0.140684251243;-7.28200753315e-15;0.200832109369;1.20156651801e-16;7.7699706285e-16;7.77156117238e-16	0.134013403821;0.652409545808;-1.20612818652e-14;-0.773461353506;-2.69462106583e-16;7.76902739222e-16;7.77156117238e-16	NaN	0.59032696165;-0.245358319151;-1.21325232302e-07;-0.340825933312;-2.79016017925e-11;-1.08032685112e-09;9.81387092799e-11	0.4764185782;-0.245358319171;-1.27713855367e-07;-0.24893380554;-2.93708625393e-11;3.66676414015e-06;-1.06763361683e-13	-0.019796289837;0.461805591546;-4.78087823386e-07;-0.411869645382;-1.09950988575e-10;-4.25712424042e-09;-4.01797231793e-13	0.695446712491;-0.245358319159;-1.19853292105e-07;-0.421430839775;-2.75630838308e-11;-1.0672200727e-09;-1.00144410212e-13	-0.00648102997929;-0.245358319151;-9.97567790899e-08;0.341089255795;-2.29387337927e-11;-8.88272220818e-10;-8.32222452714e-14	-0.000863248288202;-0.245358319034;-1.37456954827e-07;0.295562387324;2.39891205969e-12;-1.22378850236e-09;-1.14954885494e-13	-0.00695481516026;-0.2453583141;-1.08438364123e-07;0.342295289052;-2.49378709402e-11;-9.65576768715e-10;-9.05325276124e-14	0.0865263151928;0.547737487502;-1.42714727362e-07;-0.63199865717;-3.28207787231e-11;-1.27078811996e-09;-1.19394790497e-13	-0.00501364210746;-0.245358319162;-9.35796279375e-08;0.340564767233;-2.15206505715e-11;-8.33268427084e-10;-7.80208104418e-14	NaN	-0.637659083856;0.707163910732;8.475101682e-16;-0.0455597946398;7.77156117238e-16;8.69580699731e-16;-2.5764543739e-10	NaN	-0.637654434932;7.77156117238e-16;7.77156117238e-16;0.681905693076;1.82582346607e-15;8.203235033e-16;-3.33982028908e-11	-0.614201243705;7.83205610865e-16;7.83205610865e-16;0.63635054517;1.63062324016e-11;8.81015857593e-14;-5.33818758849e-11	-0.637659083856;2.37618732728e-11;7.77156117238e-16;0.68312066116;7.77156117238e-16;7.77156117238e-16;-3.23761132e-11
ENSMUSG00000032479:110063017-110063123:target	49	t|1e1.1o1|1e2.1o1|1e3.1o1|1e4.1o1	FALSE	FALSE	TRUE	4	5	1	chr9	+	110036855-110063017;110040467-110063017;110045974-110063017;110053522-110063017	110036742-110036855;110037288-110040467;110045924-110045974;110051923-110053522;110063017-110063123	n/a	NaN	-0.330292143495;0.316377524487;5.23434464772e-13;2.20613842092e-13	-0.458053167593;7.77156117238e-16;7.77156117238e-16;0.456493220811	-0.65967028063;7.77156117238e-16;7.77156117238e-16;0.657358976241	-0.577632440567;0.513705518753;7.77156117238e-16;0.00306419425914	-0.578625044055;7.77156117238e-16;7.77156117238e-16;0.573254147461	NaN	NaN	NaN	-0.967697722643;0.872876246198;7.77156117238e-16;0.00129876849731	NaN	-0.22278666054;0.21302402331;4.61359255606e-13;1.94504176886e-13	-0.350547986033;-0.103009896441;7.77153673039e-16;0.456493220811	-0.55216509907;-0.103056053227;7.77153531613e-16;0.657358976241	-0.470127259007;0.410353295111;7.77141459993e-16;0.00258357120159	-0.471119862496;-0.102973126417;7.77153467451e-16;0.573254147461	NaN	NaN	NaN	-0.860188449133;0.76952402254;7.77153048646e-16;0.00117267209986	NaN	-0.115859481111;-0.316377524487;-6.32354262862e-13;0.456493220793	-0.329378137135;-0.316377524487;-6.65693181372e-13;0.657358976222	-0.247339865513;0.197000273163;-2.4941326104e-12;0.0037512251934	-0.248332892076;-0.316377524487;-6.24672969537e-13;0.573254147442	0.330292143446;-0.316377524487;-3.19426749661e-13;-2.18184118511e-13	0.330292143492;-0.316377524487;-7.1337153489e-13;-2.97769098178e-13	0.330292143495;-0.316377524487;-5.65104401608e-13;-2.37240229739e-13	-0.637442134406;0.556498724053;-7.43975049418e-13;0.00238240440217	0.330286114064;-0.316377524107;3.01295230277e-12;3.94766366731e-12	-0.201616867169;7.77156117238e-16;7.77156117238e-16;0.200865355215	-0.112845575503;0.513705518753;7.77156117238e-16;-0.429090058245	NaN	0.458053167544;7.77306156102e-16;8.34692792673e-14;-0.456493220811	0.45805316759;2.29496481387e-15;2.29496481387e-15;-0.456493220811	0.458053167593;7.77156117238e-16;7.77156117238e-16;-0.456493220811
ENSMUSG00000058690:36874936-36879762:source	48	t|1e1.1o1|1e2.1o1|1e3.1o2|1e3.2o2|1e4.1o1	TRUE	FALSE	TRUE	5	5	0	chr14	-	36879762-36918434;36879762-36896255;36879762-36890342;36879762-36890294;36879762-36885751	36874936-36879762;36885751-36886360;36890294-36890426;36890294-36890426;36896255-36896344;36918434-36918596	n/a	NaN	NaN	-1.04837819508e-11;-0.115616200661;-0.497509065542;-1.4678373661e-05;0.648541397576	-1.06892087442e-11;-0.0117909588724;-0.492252718455;-1.4965955475e-05;0.607099120579	NaN	1.84425473136e-10;-0.00610871746946;-0.493487837305;-1.51201626336e-05;0.582727559331	-8.54700122557e-12;0.697814267074;-0.6460100321;-1.19673360296e-05;-1.63924722438e-06	1.00211667028e-10;0.558820072794;-0.51434270854;-1.93939605872e-05;-2.65700731609e-06	NaN	NaN	NaN	NaN	-7.15178278867e-16;-0.248422712487;-0.398223659424;-9.99668526476e-07;0.648898899867	-8.01527940577e-16;-0.20079887188;-0.392967312337;-1.05750997969e-06;0.60745662287	-8.17199829452e-15;-0.295598862368;0.274271848349;-3.80400345473e-06;-8.17199829452e-15	2.25770802237e-10;-0.197721565272;-0.394202431187;-1.08375122963e-06;0.583085061621	-5.44878070851e-16;0.570182072985;-0.546724625983;-8.85592184518e-07;-5.44878070851e-16	1.28161826653e-10;0.431187878705;-0.415057302421;-1.35066487212e-06;7.87999941217e-13	NaN	-1.0964090431e-15;-0.236654304149;0.195680633544;0.00114101392288;-1.0964090431e-15	NaN	-8.86448914002e-12;-0.022996128891;-0.579265531888;-1.54307676209e-06;0.648898812261	-9.33130916851e-12;-0.000470380401043;-0.574009184802;-1.62432828742e-06;0.607456535264	NaN	4.67323258881e-10;-0.000373317364415;-0.575244303652;-1.52435640913e-06;0.583084974015	-7.28847221358e-12;0.751067396278;-0.727766498703;-1.26876457015e-06;-1.02958414511e-09	2.38535734721e-10;0.612073201998;-0.596099174886;-1.74796599877e-06;-1.41715655067e-09	NaN	NaN	-6.44682972425e-12;0.233769009214;-0.230761352421;2.50240806265e-07;-9.65439623555e-10	NaN	7.77156117238e-16;-0.0175050318478;0.672495497384;2.21260893641e-06;-0.648898899867	NaN	7.77156117238e-16;0.818604652914;-0.148500811066;7.77156117238e-16;-0.648898899867	1.19175537798e-10;0.679610458634;-0.000283688401523;1.30968323698e-10;-0.648898899772	7.77156117238e-16;0.25391821625;0.413439934764;7.77156117238e-16;-0.648898899867
ENSMUSG00000022139:120396451-120396604:source	48	s|1e1.1o1|1e2.1o1|1e3.1o1	FALSE	FALSE	TRUE	3	4	1	chr14	+	120396604-120403336;120396604-120404638;120396604-120428935	120396451-120396604;120403336-120403371;120404638-120404732;120428935-120431697	n/a	-0.000252428734848;-0.204951043366;0.250417840397	NaN	0.185785930608;-0.229708936269;0.0038779278653	NaN	-0.00210958434398;-0.332675218598;0.381056195972	0.354189928642;-0.269790891451;-0.0298261565636	NaN	-0.000362437418324;0.2155390679;-0.179292214055	NaN	-0.000425114626215;-0.27254535688;0.322940020146	NaN	NaN	0.209411697241;-0.00033574967422;-0.20289204853	0.208451464897;0.138917082848;-0.376085673372	NaN	0.377815695166;-0.0132292971471;-0.334733558753	1.83218893582e-06;0.352612237901;-0.376255186966	1.50039797467e-06;0.420723368897;-0.434103671542	NaN	NaN	NaN	0.209411697269;-0.134287523235;-0.0284977981708	0.208451464925;0.000932918282223;-0.265476614393	-1.15638788193e-13;-0.242916593961;0.241247330544	0.377815695194;-0.179793581835;-0.224118976748	3.93867792169e-06;0.237397460575;-0.265645506639	2.90997495915e-06;0.305525540864;-0.323494584845	NaN	NaN	NaN	NaN	-0.209411697201;-0.077365631423;0.333534107229	NaN	-0.209076498797;0.377364771243;-0.173027667221	-0.209231063096;0.445475902238;-0.231191941225	-0.209411697271;0.16046890412;0.0194338353087
ENSMUSG00000002948:4238740-4239033:source	48	s|1e1.1o1|1e2.2o2	FALSE	FALSE	TRUE	2	3	0	chr8	+	4239033-4240688;4239033-4243304	4238740-4239033;4240688-4240735;4243264-4243445	n/a	0.261107171279;-0.261107171279	0.305106473239;-0.305106473239	NaN	-0.295620019869;0.295620019869	0.506522000577;-0.506522000577	-0.23831731605;0.23831731605	-0.319439968284;0.319439968284	-0.272542154995;0.272542154995	NaN	0.536072590774;-0.536072590774	NaN	NaN	-0.41674772623;0.41674772623	-0.556727198009;0.556727198009	0.245336264628;-0.245336264628	-0.499424494192;0.499424494192	-0.580547146424;0.580547146424	-0.533649333156;0.533649333156	-0.303599670418;0.303599670418	0.274965412634;-0.274965412634	-0.205645561457;0.205645561457	-0.46074702133;0.46074702133	-0.600726493109;0.600726493109	0.201519234558;-0.201519234558	-0.543423789293;0.543423789293	-0.624546441543;0.624546441543	-0.577648628257;0.577648628257	-0.347598965535;0.347598965535	0.230966117533;-0.230966117533	-0.249681907432;0.249681907432	NaN	0.662074441783;-0.662074441783	NaN	NaN	NaN	NaN
ENSMUSG00000035325:100368294-100368352:source	47	t|1e1.1o1|1e2.2o3|1e2.3o3|1e3.1o1	TRUE	FALSE	TRUE	4	4	1	chr5	-	100368352-100375208;100368352-100373425;100368352-100373380;100368352-100369596	100368294-100368352;100369596-100369634;100373380-100373715;100373380-100373715;100375208-100375331	n/a	0.287563521908;-0.0517045077514;-0.154931097275;-0.00273751408751	NaN	-0.156117464371;0.351273439793;-0.00672258779957;-0.12398113601	-0.156203286046;0.441980755285;-0.142613732635;-0.123981158547	NaN	-0.156211257503;0.376698042245;-0.0145881830667;-0.123981127638	-0.153981910989;-0.152754653943;-0.064407527711;0.387889689887	-0.156210694531;-0.234639601464;-0.229763779004;0.628825635206	0.325389154488;-0.179157319348;-0.0473089207069;-0.0167558418634	-0.0296925253889;0.24481773578;-0.308226230192;0.121577790713	NaN	-0.307025155924;0.118140588829;0.00407291028417;0.126538771305	-0.443682687918;0.435323758147;0.0707753458533;-0.073834526302	-0.443766887836;0.526031073639;0.000142258125639;-0.0743831629877	NaN	-0.443774779752;0.460748360599;0.0583217511628;-0.0734156850089	-0.441630705428;-0.0158878734102;0.0186619381516;0.433187577904	-0.443774252475;-0.150539630137;-0.0410755576474;0.674123523223	NaN	-0.362182145318;0.328873773798;-0.152869802183;0.17990324178	-0.236056041065;0.00194099112875;0.104372284973;0.0436367608213	-0.136517592108;0.30469670943;0.00827160364032;-0.209582920919	-0.136728555239;0.395404024928;-0.00237766295231;-0.20958292093	NaN	-0.136746523007;0.330121311888;0.00604619102081;-0.209582920928	-0.131128784638;-0.200033412637;0.000722134004015;0.302288121489	-0.136736712885;-0.281216340373;-0.108592778903;0.543224066851	0.344850788504;-0.225767735544;0.00191570718578;-0.153710994872	NaN	NaN	NaN	NaN	NaN	1.07331883586e-05;-0.504771316034;-0.00191290338636;0.511871042458	-7.0787649166e-07;-0.585913041188;-0.177926298319;0.752806987777	0.481508125644;-0.530464461337;-0.000840231904393;0.0544198046053
ENSMUSG00000032497:111205755-111205847:source	46	s|1e1.1o1|1e2.1o1|1e3.1o1|1e4.1o1	FALSE	FALSE	TRUE	4	5	1	chr9	+	111205847-111206969;111205847-111207797;111205847-111213813;111205847-111214141	111205755-111205847;111206969-111206979;111207797-111207889;111213813-111213914;111214141-111214273	n/a	5.41088341794e-11;0.237821561609;-6.0851197985e-13;-0.248041570967	NaN	3.15215802902e-12;0.511659783409;0.154568338269;-0.707501064841	0.023269316603;0.578869888253;0.18000515157;-0.861523522444	-3.21900758772e-14;0.921741372599;-5.34817136036e-12;-0.922295129855	-3.18114863434e-15;0.461775217344;0.216968345512;-0.715195514243	NaN	NaN	NaN	1.63912047256e-11;0.917108869905;-1.03026752378e-12;-0.924261822581	NaN	NaN	-6.20403932535e-11;0.273838216447;0.154568338074;-0.459459493873	0.0247022659968;0.341048326644;0.180005151687;-0.613481951477	-3.928426635e-10;0.683919764088;-5.09111311228e-16;-0.674253529865	-7.10184734965e-11;0.223952786795;0.216968345632;-0.467153943276	-5.78972072973e-11;-0.237821561709;1.34442300461e-15;0.248041577964	-8.85167754666e-11;-0.237821561733;5.28570330353e-14;0.248041569851	-5.16269535146e-11;-0.237821542801;6.08114049496e-16;0.248029028659	-6.75382431902e-11;0.67928730812;5.07877058209e-16;-0.676219314272	-5.17203331365e-11;-0.237821561733;6.07493919552e-16;0.248041576578	-8.94271432376e-12;0.334672966959;0.154568035486;-0.522477051117	0.0335177802634;0.401883071807;0.18000514729;-0.676499508738	-6.68560328069e-11;0.744754660213;-6.21285672556e-11;-0.737271180229	-1.67588766416e-11;0.284788397825;0.216968344529;-0.530171500519	NaN	NaN	NaN	1.18917224199e-11;0.740122067163;-1.8545371045e-11;-0.739246232749	NaN	NaN	-2.10397304833e-11;0.410081524896;-0.154552438178;-0.214793862962	NaN	-2.60632795727e-12;-0.511659783509;-0.154568338866;0.707501071834	-4.35585152582e-12;-0.511659783534;-0.154568335005;0.707501063707	-2.64326012399e-12;-0.511659764579;-0.154568338875;0.70748850753
ENSMUSG00000030852:130742130-130742301:source	46	s|1e1.1o1|1e2.1o1	FALSE	FALSE	TRUE	2	3	1	chr7	+	130742301-130743544;130742301-130751190	130742130-130742301;130743544-130743684;130751190-130751333	n/a	NaN	0.312367417916;-0.312367417916	0.598143952991;-0.598143952991	0.583553676432;-0.583553676432	0.872453420914;-0.872453420914	0.789760273996;-0.789760273996	NaN	NaN	NaN	0.973252609286;-0.973252609286	NaN	0.201726499333;-0.201726499333	0.487525183593;-0.487525183593	0.472934907035;-0.472934907035	0.761834625539;-0.761834625539	0.679141504598;-0.679141504598	NaN	NaN	NaN	0.862632976459;-0.862632976459	NaN	0.285776521241;-0.285776521241	0.27118625702;-0.27118625702	0.560086060683;-0.560086060683	0.47739285608;-0.47739285608	-0.312367417916;0.312367417916	-0.312367417715;0.312367417715	-0.312303455573;0.312303455573	0.660892894033;-0.660892894033	-0.312367417916;0.312367417916	NaN	0.274309432294;-0.274309432294	NaN	-0.598143952991;0.598143952991	-0.598143952788;0.598143952788	-0.598079438422;0.598079438422
ENSMUSG00000026289:87775565-87776333:target	46	t|1e0|2e1.1o1|2e2.1o1|2e3.1o3|2e3.3o3	TRUE	TRUE	TRUE	4	4	1	chr1	+	87774231-87775757;87774869-87775757;87775128-87775757;87775157-87775757	87774145-87774231;87774813-87774869;87775081-87775157;87775081-87775157;87775565-87776333	n/a	NaN	NaN	-0.384589708859;-0.357688094176;0.694155187313;7.06748603258e-05	-0.432272282401;-0.416464365718;0.783049998994;0.00294709879203	-0.43442856021;-0.404631817;0.80751985627;2.79054725502e-06	-0.42377242955;-0.368471144057;0.718214349659;0.00899291349992	0.283877259833;-0.267012931914;-1.30698034469e-08;-6.32694095552e-10	0.215872766214;-0.194816694935;-2.11851308498e-08;-1.02601628999e-09	NaN	-0.440536584268;-0.423582418087;0.817449807758;0.000201517753154	NaN	NaN	-0.2079085481;-0.462157086595;0.64406913915;7.69545257008e-05	-0.255624403611;-0.520933822908;0.732963950831;0.00318707290683	-0.257776906393;-0.509100070335;0.757433808101;-1.67043626959e-06	-0.247124503119;-0.472940136485;0.668128301496;0.0090780105596	0.460525341975;-0.371483441594;-0.00439396317097;-5.89952175703e-07	0.392698830134;-0.300559977517;-0.00620968508208;-8.99864424611e-07	0.256919813263;-0.160934331977;-0.00396817106119;-5.24832461318e-07	-0.263883994266;-0.528044069247;0.767363759594;0.000179837808641	NaN	-0.211017530554;-0.514377709631;0.687488233237;0.000179230734368	-0.258908935105;-0.573175226857;0.776383044918;0.0066639807383	-0.261062748568;-0.561322756676;0.800852902224;3.49593781982e-06	-0.250407613487;-0.525160761022;0.711547395583;0.0157693783254	0.457240621683;-0.423704063839;-9.09100853936e-05;-6.04430077004e-10	0.389414109834;-0.35278068608;-0.00012515803813;-8.33878479623e-10	0.253572634912;-0.226314554998;-9.88021695936e-05;-6.57837796759e-10	-0.267212943188;-0.58033791688;0.810782853775;0.000389449826646	NaN	NaN	NaN	NaN	0.668467177406;0.0261065784779;-0.694158060608;-6.11033374535e-05	0.600640665566;0.161042589174;-0.694158060609;-9.75796345173e-05	0.464870501933;0.287147011425;-0.694158060517;-5.92360220467e-05
ENSMUSG00000010453:36348525-36348681:target	45	s|1e1.1o1|1e2.1o1	FALSE	FALSE	TRUE	2	3	0	chr1	-	36347294-36348525;36346029-36348525	36345838-36346029;36347217-36347294;36348525-36348681	n/a	0.239448040801;-0.239448040801	0.398577190041;-0.398577190041	0.739371889859;-0.739371889859	0.779410290735;-0.779410290735	0.672351700385;-0.672351700385	0.837390359846;-0.837390359846	NaN	NaN	NaN	0.790048061914;-0.790048061914	NaN	NaN	0.499923848816;-0.499923848816	0.539962249692;-0.539962249692	0.432903659342;-0.432903659342	0.597942320977;-0.597942320977	-0.323258697792;0.323258697792	-0.25181757808;0.25181757808	-0.268123430111;0.268123430111	0.550600020797;-0.550600020797	-0.228645734267;0.228645734267	0.340794699819;-0.340794699819	0.380833100862;-0.380833100862	0.273774301123;-0.273774301123	0.438813211793;-0.438813211793	-0.482389862163;0.482389862163	-0.410946748422;0.410946748422	-0.427252587762;0.427252587762	0.391470883145;-0.391470883145	-0.387774889495;0.387774889495	NaN	NaN	NaN	-0.823182045244;0.823182045244	-0.75174142633;0.75174142633	-0.768047277789;0.768047277789
ENSMUSG00000026150:82735416-82736728:source	45	s|1e0|1e1.1o1|1e2.2o3|1e2.3o3|1e3.2o2|1e4.2o2|1e5.2o2|2e0	TRUE	TRUE	TRUE	6	6	1	chr1	+	82735507-82737013;82735507-82741818;82735507-82741935;82735507-82745524;82735507-82747083;82735507-82750520	82735416-82736728;82737013-82737087;82741639-82741976;82741639-82741976;82741978-82745895;82746923-82747142;82748389-82750604	n/a	NaN	NaN	1.02470064117e-15;0.426806548906;7.93203050254e-16;7.77156117238e-16;-0.351835455877;-0.11667148512	7.77156117238e-16;0.466680273537;7.77883122182e-16;7.77156117238e-16;-0.352335093373;-0.132524969121	NaN	7.77156117238e-16;0.461671102504;7.77156117238e-16;7.77156117238e-16;-0.352665341004;-0.118175809068	NaN	7.77156117238e-16;0.118860382354;1.86012334458e-14;7.77156117238e-16;-0.261847625461;0.139703819941	7.77156117238e-16;-0.155676490718;7.77156117238e-16;7.77156117238e-16;-0.123622688732;0.299706076079	0.148576942215;0.282622599396;0.0606612380638;7.77156117238e-16;-0.349897356199;-0.202071108422	7.77156117238e-16;-0.153100465525;7.77156117238e-16;7.77156117238e-16;-0.155186251184;0.314259871165	NaN	1.04923368033e-15;0.395481046318;7.94793390569e-16;-2.0303847691e-13;-0.246255093318;-0.173371696442	7.77156117238e-16;0.435354770948;7.77985164657e-16;-2.14831685596e-13;-0.246754730815;-0.189218901063	NaN	7.77156117238e-16;0.430345599915;7.77156117238e-16;-2.2018199039e-13;-0.247084978445;-0.174877644996	NaN	NaN	7.77156117238e-16;-0.187002016793;7.77156117238e-16;-1.59849222767e-13;-0.00117548979748;0.243049890988	0.148576962603;0.251297096807;0.0614424252547;-2.55105084596e-13;-0.24431699364;-0.25871880594	7.77156117238e-16;-0.184531973983;7.77156117238e-16;-1.60481960558e-13;-0.011832780514;0.257603686075	1.40141052714e-15;0.339876970604;8.17954609487e-16;-3.48863926752e-12;-0.272071867036;-0.0606052536069	7.71772131444e-16;0.379750695234;7.7906404518e-16;-3.67238211503e-12;-0.272571504533;-0.0737643449033	NaN	7.72103507389e-16;0.374741524201;7.77156117238e-16;-3.44630487963e-12;-0.272901752184;-0.061841725086	NaN	NaN	7.72584723589e-16;-0.242606092991;7.77156117238e-16;-3.11800093989e-12;-0.00901783289298;0.345038840957	0.148573848261;0.195692439226;0.056954776687;-4.10382182529e-12;-0.270133767358;-0.156806308776	7.73211119192e-16;-0.240136057144;7.77156117238e-16;-2.69065010639e-12;-0.0492729034638;0.359592636043	NaN	-8.73438420963e-16;-0.328171446754;3.37700286384e-11;0.000420932700477;0.215653187317;0.056910510428	NaN	5.63187621369e-16;-0.358403089507;3.60213713971e-15;7.77156117238e-16;0.176681767416;0.214023460888	4.35163419422e-16;-0.302578230721;1.93773360811e-14;7.77156117238e-16;0.0718747960047;0.258392831346	5.6973557565e-16;-0.58248306311;7.63710198563e-16;7.77156117238e-16;0.225121946612;0.416421587445
ENSMUSG00000002546:32292093-32292215:source	45	s|1e1.1o1|1e2.1o1|1e3.1o1	FALSE	FALSE	TRUE	3	4	0	chr2	+	32292215-32293315;32292215-32296626;32292215-32296965	32292093-32292215;32293315-32293395;32296626-32296721;32296965-32297008	n/a	NaN	0.236382878451;-0.160126508957;-0.0260532214598	0.295972271847;-0.175562870004;-0.116900376009	0.354760609571;-0.187805424027;-0.154867150404	0.370206084622;-0.288899689108;-0.0435633148629	0.30779326148;-0.149316193634;-0.154861677603	-0.469189413703;0.631987947587;-0.154844346926	-0.448899316241;0.575647483439;-0.130858701413	NaN	0.459836302985;-0.288898619798;-0.154767591564	-0.208520955954;0.141869600034;0.00567907852729	NaN	NaN	0.218023339522;-0.0407372106102;-0.129494581205	0.233468164251;-0.175605586553;-0.00527453932913	NaN	-0.605929328664;0.7452753909;-0.129436924736	-0.58563653211;0.688934918089;-0.0877962962626	-0.293276113379;0.128724816562;0.157254035328	0.323093402085;-0.17561115523;-0.129249383624	-0.345261117868;0.259640766732;0.0196601690267	NaN	NaN	NaN	NaN	-0.705638118577;0.793631580606;-0.0595035738038	-0.685284737006;0.737290913154;-0.00245507763034	-0.392923909363;0.185409318815;0.20907205503	0.223501850598;-0.126403808466;-0.056005439846	-0.444908913846;0.307996766462;0.128847277162	NaN	NaN	NaN	-0.765149313936;0.807556241184;-0.000771387706826	-0.744871517688;0.751215816462;-0.000251268813109	-0.452511192124;0.199546126794;0.249751391314
ENSMUSG00000025006:40349899-40350032:target	45	s|1e1.1o1|1e2.1o1|1e3.1o2|1e4.1o1|1e5.1o1	FALSE	FALSE	TRUE	5	6	1	chr19	-	40349573-40349899;40344439-40349899;40340750-40349899;40340146-40349899;40337035-40349899	40336986-40337035;40340045-40340146;40340685-40340750;40344356-40344439;40349563-40349573;40349899-40350032	n/a	NaN	NaN	-2.72902455508e-14;0.294467216695;0.0453972012103;0.0757933807229;-0.440584686029	-2.78401771012e-14;0.126203478152;1.22151726215e-09;0.407044494681;-0.545192376198	-2.23483372637e-13;0.814111399447;-6.90696417528e-14;-0.000462071877044;-0.762615830024	-2.81353611629e-14;0.118630817692;1.71242568207e-05;0.18939151479;-0.331557889464	NaN	NaN	NaN	-4.2450522507e-14;0.76338420145;-1.16300164413e-14;-8.99326991679e-05;-0.716770558838	NaN	NaN	7.77156117238e-16;0.147612144195;0.0457775952358;0.0950486921563;-0.303950398757	7.77156117238e-16;-0.000336838910315;1.39297951714e-09;0.413532118735;-0.408558088926	7.77156117238e-16;0.668235440956;7.77156117238e-16;-7.28392019864e-05;-0.62596650969	NaN	7.77167226873e-16;-0.216939459665;9.49998013253e-14;-1.07812819402e-05;0.247441333897	8.38392734897e-16;-0.255973947316;8.38392734897e-16;-1.64375992481e-05;0.297770862443	NaN	7.77156117238e-16;0.617514442899;1.7244515026e-15;-1.52769554168e-05;-0.580136271451	NaN	7.77155303449e-16;0.148509549714;0.048359213169;0.088024491368;-0.307946999764	7.77155260597e-16;-0.000678232727741;3.20573025013e-09;0.4126966163;-0.412554689936	7.77152910432e-16;0.670735776405;7.77156117238e-16;-0.000164979796187;-0.630000935405	NaN	7.77179331773e-16;-0.21450847548;2.03338347589e-13;-3.45620601842e-05;0.243445553337	8.95926824421e-16;-0.253489283276;8.95927746414e-16;-4.75960049423e-05;0.293791836858	NaN	7.77155159978e-16;0.619999174756;2.82876865574e-15;-4.94230375301e-05;-0.5841328902	NaN	7.77156117238e-16;-0.165777335963;-0.0434394860456;0.312859887196;-0.0853953770874	7.77156117238e-16;0.519637230396;-0.0499808406646;-0.0998130228946;-0.322014285806	NaN	7.77165973805e-16;-0.365523618744;-0.0447736428127;-0.102462256567;0.551391529888	8.34098100083e-16;-0.404571390953;-0.0466174553219;-0.102231799614;0.601717138656	7.77156117238e-16;-0.230458323184;-0.0446339547792;-0.102464030429;0.409740535842
ENSMUSG00000021000:59137698-59137786:source	45	s|1e1.1o1|1e2.1o1|1e3.1o1	FALSE	FALSE	TRUE	3	4	0	chr12	+	59137786-59144699;59137786-59146336;59137786-59146847	59137698-59137786;59144699-59144975;59146336-59146362;59146847-59146957	n/a	NaN	NaN	-0.30420701414;-0.0790149008304;0.409289155549	-0.326730671102;-0.137357307831;0.470537642989	-0.378260703517;0.308549190278;0.0239659476045	-0.339195351385;-0.148781399131;0.500965351059	0.202459991555;-0.110627890173;-0.0578731659341	NaN	NaN	-0.435916168967;0.311573687397;0.136066324825	NaN	NaN	-0.230046627887;-0.121504235521;0.362942102186	-0.252570289419;-0.165511530143;0.424190589626	-0.304100321845;0.28060618657;0.00589600298023	-0.265034969727;-0.17678661605;0.454618297696	0.276620427366;-0.142835386388;-0.108402425708	NaN	NaN	-0.361755787311;0.28363074903;0.0383313305397	NaN	-0.26385802432;-0.175354237845;0.436453086035	-0.28638168152;-0.217428882612;0.497701573475	-0.337911713934;0.228704649155;0.073240437414	-0.298846361803;-0.228683983772;0.528129281545	0.242809035131;-0.195167724197;-0.00150465095386	NaN	0.128194801766;-0.248759995517;0.100235455426	-0.395567179385;0.231735334267;0.165503846882	NaN	NaN	-0.0275872012151;0.40409249526;-0.329042711569	NaN	0.506667059849;-0.00070436096129;-0.471362466286	0.42526976139;0.0288509482009;-0.471362466286	0.396166211551;-0.0115404564831;-0.324927024118
ENSMUSG00000029128:41633173-41633250:target	44	s|1e1.1o1|1e2.1o1|1e3.1o1	FALSE	FALSE	TRUE	3	4	1	chr5	-	41632212-41633173;41627081-41633173;41625862-41633173	41624976-41625862;41626987-41627081;41632151-41632212;41633173-41633250	n/a	NaN	NaN	7.77156117238e-16;0.377942375331;-0.382302246057	7.77156117238e-16;0.496253985406;-0.500784387868	7.77156117238e-16;0.768778661984;-0.770149539809	NaN	NaN	NaN	NaN	0.000489301713736;0.820883971803;-0.871815770899	NaN	NaN	NaN	7.77156117238e-16;0.296842485958;-0.301144889446	7.77156117238e-16;0.569367162534;-0.570510041381	NaN	7.77156117238e-16;-0.226705842345;0.22604604326	1.09075476976e-15;-0.200187039218;0.200123727578	7.77156117238e-16;-0.219575907095;0.219258719002	0.000439564220591;0.621472472349;-0.672176264586	7.77156117238e-16;-0.250677086565;0.250908459178	NaN	7.7714326763e-16;0.300910196587;-0.300819602784	7.77108015153e-16;0.57343487318;-0.570184754751	NaN	7.77146080468e-16;-0.222710629119;0.226444074931	1.38538330866e-15;-0.196129730738;0.200458272046	7.7714520699e-16;-0.215584154159;0.219659295633	0.000936160509796;0.625540183943;-0.671851056762	7.77146701968e-16;-0.246609375937;0.251233745847	NaN	7.77156117238e-16;0.39083628665;-0.387847293746	7.77156117238e-16;-0.208945007492;0.206608587225	7.77156117238e-16;-0.405218746316;0.408690759703	1.06876152875e-15;-0.378715409574;0.382784284865	7.77156117238e-16;-0.39809443135;0.401909224496
ENSMUSG00000096054:5043611-5043753:source	44	t|1e1.1o1|1e2.1o1	FALSE	FALSE	TRUE	2	3	1	chr10	-	5043753-5047531;5043753-5045266	5043611-5043753;5045266-5045334;5047531-5047858	n/a	-0.291250047232;0.291250047232	-0.227059345416;0.227059345416	0.529492507708;-0.529492507708	0.681608020243;-0.681608020243	NaN	0.538744460494;-0.538744460494	NaN	NaN	-0.241888038927;0.241888038927	NaN	NaN	NaN	0.820738864968;-0.820738864968	0.972854382662;-0.972854382662	0.291793797248;-0.291793797248	0.829990817754;-0.829990817754	0.31416095086;-0.31416095086	0.316884747923;-0.316884747923	NaN	0.48192286154;-0.48192286154	0.239058207495;-0.239058207495	0.756556101174;-0.756556101174	0.908671847961;-0.908671847961	0.227595615352;-0.227595615352	0.76580805396;-0.76580805396	0.249975917852;-0.249975917852	0.252699820557;-0.252699820557	NaN	0.417740097746;-0.417740097746	NaN	NaN	-0.528945067718;0.528945067718	NaN	-0.506577914107;0.506577914107	-0.503854117045;0.503854117045	-0.771379933508;0.771379933508
ENSMUSG00000027287:120594801-120595424:target	43	t|1e1.1o1|1e2.2o2|1e3.1o1|1e4.1o1|1e5.1o1	FALSE	FALSE	TRUE	5	6	1	chr2	+	120585604-120594801;120586276-120594801;120590617-120594801;120590695-120594801;120590914-120594801	120585556-120585604;120586159-120586276;120590475-120590617;120590663-120590695;120590822-120590914;120594801-120595424	n/a	NaN	NaN	-1.63683331575e-08;-0.256310720226;-0.00611889859397;4.48292921924e-14;0.296744872725	-1.69863932359e-08;-0.561265403548;-0.00547617671227;4.93884558329e-13;0.595613996278	-1.33117682326e-07;-0.388577526104;-0.0243875302698;0.432910028164;-2.20151550704e-15	-7.60561216775e-09;-0.438469672428;-0.00624965910918;9.5278515611e-10;0.463426484338	NaN	NaN	NaN	-2.56593882903e-08;-0.799960161484;-0.00862047916243;0.847018972071;2.22193344794e-16	NaN	NaN	3.20501488956e-10;-0.232302713988;-0.00070994061439;-7.09327918916e-05;0.296744872725	-4.09855441137e-14;-0.537257475575;-0.000739036879742;-7.50290526789e-05;0.595613996278	-3.40148698227e-12;-0.364569598132;-0.00393627980365;0.423872749151;7.76976763743e-16	1.10511696493e-08;-0.414461744455;-0.000768328859034;-7.68859494086e-05;0.463426484338	NaN	NaN	NaN	-7.09844080111e-13;-0.775952233507;-0.000887536799582;0.837981693057;7.94327432713e-16	NaN	-0.000231255191882;-0.269541462002;-4.77668267568e-09;-2.71707543902e-07;0.296744872495	-0.000243372523655;-0.57449614391;3.75421155661e-06;-2.86013634339e-07;0.595613996049	-0.000897833257401;-0.401808266467;-3.62738945762e-08;0.432891028016;-1.29486275725e-11	-0.000228437897998;-0.45170041279;8.01209096388e-08;-2.66087775604e-07;0.463426484108	NaN	NaN	NaN	-0.000271772936642;-0.81319090254;-1.0819145445e-08;0.846999972014;-3.86469523505e-12	NaN	-1.91971847456e-10;-0.304954673163;9.24658703599e-07;2.9006513987e-13;0.298869110785	-1.94780102397e-09;-0.0897145763324;-1.16143229699e-08;0.432910028156;-0.296744872725	NaN	7.86654930673e-07;0.310992571374;-1.50557776052e-09;-3.76228588479e-14;-0.296744872725	3.16510767898e-05;0.297029109159;-2.40613509675e-09;-6.04032350472e-14;-0.296744872725	-2.44771197602e-10;0.266753794947;4.79176029666e-05;-3.6436904802e-14;-0.296744872725
ENSMUSG00000009073:4781937-4782352:target	43	s|1e1.1o1|1e2.1o1|2e0	TRUE	FALSE	TRUE	2	3	0	chr11	-	4780622-4782187;4768273-4782187	4765845-4768273;4780563-4780622;4781937-4782352	n/a	0.399357361049;-0.399357361049	0.404354739398;-0.404354739398	NaN	NaN	0.683450332965;-0.683450332965	NaN	NaN	0.689482457842;-0.689482457842	0.347091447732;-0.347091447732	0.806179144271;-0.806179144271	0.24706104401;-0.24706104401	NaN	-0.366396483145;0.366396483145	-0.221727598424;0.221727598424	0.284092941208;-0.284092941208	-0.350700039482;0.350700039482	-0.318803628291;0.318803628291	0.290124761822;-0.290124761822	NaN	0.406821602857;-0.406821602857	NaN	-0.371393861487;0.371393861487	-0.226470461836;0.226470461836	0.279095071193;-0.279095071193	-0.355697417827;0.355697417827	-0.323801005585;0.323801005585	0.2851254299;-0.2851254299	NaN	0.401826013337;-0.401826013337	NaN	NaN	0.650489451642;-0.650489451642	NaN	NaN	0.656521579545;-0.656521579545	0.314130569828;-0.314130569828
ENSMUSG00000038388:50178389-50178520:target	43	t|1e1.2o2|1e2.1o1	FALSE	FALSE	TRUE	2	3	0	chr6	+	50163649-50178389;50176918-50178389	50163422-50163649;50176877-50176918;50178389-50178520	n/a	-0.219271023827;0.219271023827	NaN	-0.322939832849;0.322939832849	-0.28734409255;0.28734409255	-0.849396290118;0.849396290118	-0.339379047807;0.339379047807	NaN	NaN	NaN	-0.894081360449;0.894081360449	NaN	NaN	NaN	NaN	-0.630123965113;0.630123965113	NaN	0.281899802836;-0.281899802836	0.230546516665;-0.230546516665	0.208928695186;-0.208928695186	-0.674800692465;0.674800692465	0.236208348162;-0.236208348162	-0.244394281827;0.244394281827	-0.208789997867;0.208789997867	-0.770852125287;0.770852125287	-0.260833752707;0.260833752707	NaN	NaN	NaN	-0.81561587784;0.81561587784	NaN	NaN	-0.526455723116;0.526455723116	NaN	0.385567890271;-0.385567890271	0.334214600994;-0.334214600994	0.312609780032;-0.312609780032
ENSMUSG00000021843:47729659-47730423:target	43	t|1e0|2e1.2o2|2e2.1o1	FALSE	TRUE	TRUE	2	3	0	chr14	+	47726309-47730340;47726554-47730340	47726226-47726309;47726471-47726554;47729659-47730423	n/a	NaN	NaN	0.699915687624;-0.699915687624	0.750763673349;-0.750763673349	0.463449596515;-0.463449596515	0.711229398751;-0.711229398751	0.343546236462;-0.343546236462	0.273392251003;-0.273392251003	NaN	0.583469917585;-0.583469917585	0.207718447327;-0.207718447327	NaN	0.593957621095;-0.593957621095	0.644805606822;-0.644805606822	0.357491529985;-0.357491529985	0.605271332221;-0.605271332221	0.237588139615;-0.237588139615	NaN	NaN	0.477511851056;-0.477511851056	NaN	0.503243333857;-0.503243333857	0.554091321954;-0.554091321954	0.26677723529;-0.26677723529	0.514557044995;-0.514557044995	NaN	NaN	NaN	0.386797563817;-0.386797563817	NaN	NaN	-0.236466088715;0.236466088715	NaN	-0.356369451162;0.356369451162	-0.426523436614;0.426523436614	-0.701458593102;0.701458593102
ENSMUSG00000028559:109102497-109102592:source	42	t|1e1.2o2|1e2.1o1|1e3.1o1|1e4.1o1|1e5.1o1|1e6.1o1	FALSE	FALSE	TRUE	6	7	1	chr4	-	109102592-109133744;109102592-109117895;109102592-109117624;109102592-109109689;109102592-109109112;109102592-109107881	109102497-109102592;109107881-109108031;109109112-109109122;109109689-109109765;109117624-109117698;109117895-109118036;109133744-109133820	n/a	-0.202925079422;1.35505551216e-08;3.26972434237e-13;3.26972434237e-13;3.26972434237e-13;0.202283897935	-0.230695193459;5.57469177807e-11;5.57572756319e-11;5.57572756319e-11;5.57572756319e-11;0.240686120478	-0.54042431113;-4.07640867371e-15;7.77156117238e-16;7.77156117238e-16;7.77156117238e-16;0.552734349009	-0.516383825288;-4.1715057704e-15;7.77156117238e-16;7.77156117238e-16;7.77156117238e-16;0.528439022805	NaN	-0.482575269789;-4.22255057268e-15;7.77156117238e-16;7.77156117238e-16;7.77156117238e-16;0.493200371608	-0.77720788769;-3.17982477045e-15;7.77156117238e-16;0.725997238652;7.77156117238e-16;0.000125300657845	NaN	NaN	-0.710964330413;-6.6980046207e-15;7.77156117238e-16;7.77156117238e-16;7.77156117238e-16;0.723141636465	NaN	NaN	-0.337497624247;-1.64047178335e-08;-3.94124760135e-13;-3.94124760135e-13;-3.94124760135e-13;0.350446247105	-0.313457138396;-1.73539298971e-08;-4.16974630088e-13;-4.16974630088e-13;-4.16974630088e-13;0.3261509209	NaN	-0.279648576897;-1.77845646147e-08;-4.27341085223e-13;-4.27341085223e-13;-4.27341085223e-13;0.290912268911	-0.574281200809;-1.45326661929e-08;-3.49059874772e-13;0.725997238587;-3.49059874772e-13;-0.188990536436	0.175054637553;7.42386573814e-08;-5.32835402498e-13;-5.32835402498e-13;-5.32835402498e-13;-0.200117383845	NaN	-0.508037643532;-2.05954522873e-08;-4.95006144174e-13;-4.95006144174e-13;-4.95006144174e-13;0.520853534562	0.2201749897;-1.29748742087e-08;-3.11659217231e-13;1.21293895261e-13;-3.11659217231e-13;-0.206919816905	-0.309727996699;-6.75409885007e-11;-6.75409885007e-11;-6.75409885007e-11;-6.75409885007e-11;0.31204775661	-0.285687391586;-7.10975521926e-11;-7.10975521926e-11;-7.10975521926e-11;-7.10975521926e-11;0.287752340044	NaN	-0.251864855948;-6.67215561567e-11;-6.67215561567e-11;-6.67215561567e-11;-6.67215561567e-11;0.252500573922	-0.54651157852;-5.5533789721e-11;-5.5533789721e-11;0.725997233926;-5.5533789721e-11;-0.227459235796	0.202869719153;1.86907009972e-07;-7.65215274544e-11;-7.65215274544e-11;-7.65215274544e-11;-0.238567462307	0.201311777072;1.93404444745e-08;-6.03668346576e-11;-6.03668346576e-11;-6.03668346576e-11;-0.23046020332	-0.480268021242;-7.94485587004e-11;-7.94485587004e-11;-7.94485587004e-11;-7.94485587004e-11;0.482455047803	0.247945808177;-4.18081007701e-11;-5.20949396854e-11;-5.11169117894e-11;-5.20949396854e-11;-0.245318304074	NaN	NaN	NaN	-0.23678357656;7.77156117238e-16;7.77156117238e-16;0.725997238652;7.77156117238e-16;-0.539431865903	0.512559841774;8.96446895835e-08;7.81582575989e-16;7.81582575989e-16;7.81582575989e-16;-0.550562886038	0.511017323385;7.1465462454e-09;7.78526239644e-16;7.78526239644e-16;7.78526239644e-16;-0.542422499502
ENSMUSG00000017421:80394286-80394531:target	42	t|1e1.2o2|1e2.1o2	FALSE	FALSE	TRUE	2	3	0	chr11	+	80391992-80394286;80393176-80394286	80391835-80391992;80393084-80394283;80394286-80394531	n/a	NaN	NaN	-0.538900970026;0.538900970026	-0.537199583682;0.537199583682	-0.437378635098;0.437378635098	-0.542064932503;0.542064932503	NaN	0.206021618103;-0.206021618103	NaN	-0.543790310279;0.543790310279	NaN	NaN	-0.473952118107;0.473952118107	-0.472250731764;0.472250731764	-0.372429783179;0.372429783179	-0.477116080587;0.477116080587	0.224662809221;-0.224662809221	0.270970474519;-0.270970474519	NaN	-0.478841458312;0.478841458312	NaN	-0.382927649482;0.382927649482	-0.381226263092;0.381226263092	-0.281405313954;0.281405313954	-0.386091612408;0.386091612408	0.31568727792;-0.31568727792	0.361994943191;-0.361994943191	NaN	-0.387816997089;0.387816997089	NaN	NaN	NaN	NaN	0.698614927355;-0.698614927355	0.744922592626;-0.744922592626	0.577330822737;-0.577330822737
ENSMUSG00000038388:50163422-50163649:source	42	s|1e0|2e1.1o1|2e2.1o1	TRUE	FALSE	TRUE	2	3	0	chr6	+	50163649-50176877;50163649-50178389	50163422-50163649;50176877-50176918;50178389-50178520	n/a	0.269514570187;-0.269514570187	NaN	0.419316739935;-0.419316739935	0.309753384415;-0.309753384415	0.868826421421;-0.868826421421	0.400844607251;-0.400844607251	NaN	NaN	NaN	0.917828926193;-0.917828926193	NaN	NaN	NaN	NaN	0.599303158249;-0.599303158249	NaN	-0.323799396802;0.323799396802	-0.27039390225;0.27039390225	-0.256782200319;0.256782200319	0.648313328994;-0.648313328994	-0.295317974009;0.295317974009	0.279056978258;-0.279056978258	NaN	0.72857988952;-0.72857988952	0.26058482704;-0.26058482704	NaN	NaN	NaN	0.777578324737;-0.777578324737	NaN	NaN	0.44949993064;-0.44949993064	NaN	-0.473600209719;0.473600209719	-0.420196071734;0.420196071734	-0.406584270146;0.406584270146
ENSMUSG00000016534:38424267-38424431:target	42	s|1e1.1o1|1e2.1o1|1e3.1o1	FALSE	FALSE	TRUE	3	4	0	chrX	-	38421851-38424267;38405571-38424267;38402281-38424267	38401357-38402281;38405062-38405571;38419507-38421851;38424267-38424431	n/a	NaN	NaN	-0.161365116784;-0.150295579952;0.293544381898	0.0413328997403;-0.321479355458;0.219307049466	0.141195306774;-0.255102971647;0.0740265357505	-0.138744455584;-0.165214120568;0.283232741434	NaN	NaN	NaN	0.169779064232;-0.207721834767;3.96446650817e-05	NaN	NaN	-0.196181356607;-0.099777444585;0.293544381898	0.00644072736706;-0.284114330674;0.219307049466	0.0883095740211;-0.217732461535;0.0752313495894	-0.174740632207;-0.122762071331;0.283232741434	-0.204421766191;0.183559805821;7.77151168038e-16	NaN	NaN	NaN	NaN	-0.206870092436;-0.0819680127047;0.293544381898	0.00398343424001;-0.275893285572;0.219307049466	0.0695312373091;-0.209312800353;0.0723056598699	-0.18578256284;-0.105324016513;0.283232741434	-0.215206109301;0.192165261214;7.77144073114e-16	-0.202984483355;0.190226029856;7.7713952137e-16	NaN	NaN	NaN	0.240426871554;-0.17077757152;-0.022041957116	0.308615704086;-0.0854475723982;-0.200352385533	NaN	-0.000916218114614;0.29765679309;-0.293544381898	0.000360014978944;0.295631079784;-0.293544381898	0.168907350293;0.140432766128;-0.293544381898
ENSMUSG00000039361:90177500-90177603:source	42	s|1e2.1o1|2e1.1o2|2e1.2o2|2e2.1o1	TRUE	TRUE	TRUE	4	3	1	chr7	+	90177602-90189150;90177603-90182219;90177603-90182240;90177603-90189150	90177500-90177603;90182219-90182368;90182219-90182368;90189150-90189257;90189150-90189257	n/a	NaN	7.77156117238e-16;-0.186293415978;-0.000378445385951;0.209623945888	7.77156117238e-16;0.240467716375;0.000993345923159;-0.292607054761	7.77156117238e-16;0.452621007767;0.00107911646412;-0.505588285617	7.77156117238e-16;-0.208356793078;-0.00135937869445;0.223983017819	7.77156117238e-16;0.339074919897;0.00129462592765;-0.383056969314	7.77156117238e-16;0.221333823292;0.000691361528746;-0.263302975454	NaN	NaN	7.77156117238e-16;0.329875956266;0.0780551620382;-0.418128531733	NaN	NaN	7.77156117238e-16;0.29870789503;0.0122669754682;-0.358647381802	7.77156117238e-16;0.510861186402;0.0132349303512;-0.571628612659	NaN	7.77156117238e-16;0.397315098533;0.0145985431135;-0.449097296356	7.77156117238e-16;0.279574003273;0.00996059162974;-0.329343302496	7.77156117238e-16;0.189975560062;0.0131900077051;-0.229724026432	NaN	7.77156117238e-16;0.388116134901;0.103087566615;-0.484168858775	NaN	7.77156117238e-16;0.426761434941;0.0530960537593;-0.502231013792	7.77156117238e-16;0.638914726313;0.0536159050632;-0.715212244648	NaN	7.77156117238e-16;0.525368638444;0.054850543794;-0.592680928345	7.77156117238e-16;0.407627543184;0.0514078817528;-0.472926934485	7.77156117238e-16;0.318029555046;0.0513784003312;-0.373307658587	NaN	7.77156117238e-16;0.516169674812;0.107364518933;-0.627752490764	NaN	7.77156117238e-16;0.212153291354;5.48670411343e-06;-0.21298123085	7.77156117238e-16;-0.448825865232;-0.0520178893991;0.516589542255	NaN	NaN	NaN	7.77156117238e-16;-0.333006004223;-0.0560162043181;0.40184378998
ENSMUSG00000028273:142304293-142304471:source	42	t|1e2.1o1|2e1.1o1|2e3.2o2|2e4.1o1	FALSE	TRUE	TRUE	4	5	1	chr3	-	142304471-142311953;142304469-142312123;142304469-142306266;142304469-142304705	142304293-142304471;142304705-142304722;142306266-142306298;142311953-142311978;142312123-142312541	n/a	-1.7661019121e-10;-0.565847326915;-1.54949077197e-08;0.565289769049	-4.13992448225e-10;-0.549454205161;-3.63166071946e-08;0.542770753288	NaN	NaN	-1.55000885145e-09;-0.922142740884;-1.35988422645e-07;0.922851051181	-1.99832723617e-10;-0.355661119655;-1.75324478002e-08;0.355736981978	NaN	NaN	NaN	-2.98774818249e-10;-0.972932580613;-2.62129499242e-08;0.974135639558	NaN	NaN	1.50516193305e-12;0.426720711387;1.79855624331e-07;-0.443481714739	1.60891222542e-15;0.516412127512;1.60891222542e-15;-0.515169730665	7.77156117238e-16;-0.35629279166;7.77156117238e-16;0.357561282004	1.80240369318e-15;0.210147563857;1.80240369318e-15;-0.209509211868	7.77164449464e-16;0.567273720661;7.77164449464e-16;-0.565513103851	8.02936892419e-16;0.567273720661;8.02936892419e-16;-0.565513103851	7.77156117238e-16;0.460313121873;7.77156117238e-16;-0.458870587235	7.77156117238e-16;-0.407085253698;7.77156117238e-16;0.408845870508	6.54988772641e-12;0.567273705032;6.54988772641e-12;-0.565513102501	3.48066817855e-12;0.410327589668;4.16033039469e-07;-0.420962699364	2.64115625555e-15;0.500029599354;-6.11539055556e-12;-0.492663690762	5.89378405081e-16;-0.372692514255;-2.29020608881e-11;0.380080298159	NaN	7.37993158345e-16;0.550880598907;-4.77802829911e-12;-0.54299408809	7.73171079673e-16;0.550880598907;-6.58399612302e-12;-0.54299408809	7.34565420901e-16;0.443920000158;-5.1939172004e-12;-0.436351571519	7.21102841425e-16;-0.423478375452;-6.83591866099e-12;0.431364886269	1.47949794028e-11;0.550880583367;1.03121252363e-11;-0.542994086748	NaN	-9.12577192009e-12;-0.783013184781;-1.09109336123e-06;0.801042996701	-7.77929635669e-13;-0.216524648856;-9.3156562835e-08;0.233928408541	NaN	NaN	NaN
ENSMUSG00000032497:111214141-111214273:target	42	t|1e1.1o1|1e2.1o1	FALSE	FALSE	TRUE	2	3	1	chr9	+	111205847-111214141;111213914-111214141	111205755-111205847;111213813-111213914;111214141-111214273	n/a	-0.239801126069;0.239801126069	NaN	-0.703018117898;0.703018117898	-0.872691198459;0.872691198459	-0.923067020085;0.923067020085	-0.741759032931;0.741759032931	NaN	NaN	NaN	-0.929210481432;0.929210481432	NaN	NaN	-0.463216991829;0.463216991829	-0.63289007239;0.63289007239	-0.683265851834;0.683265851834	-0.501957906862;0.501957906862	0.239800823302;-0.239800823302	0.239795954226;-0.239795954226	0.212059197543;-0.212059197543	-0.689405138904;0.689405138904	0.239801610754;-0.239801610754	-0.566867228022;0.566867228022	-0.736540309049;0.736540309049	-0.786916194844;0.786916194844	-0.605608143055;0.605608143055	NaN	NaN	NaN	-0.793097450805;0.793097450805	NaN	NaN	-0.220048852766;0.220048852766	NaN	0.703017813922;-0.703017813922	0.703012936169;-0.703012936169	0.675263254223;-0.675263254223
ENSMUSG00000028906:131957620-131957819:target	42	s|1e0|1e1.1o1|1e2.1o3|1e3.1o2|2e0	TRUE	FALSE	TRUE	3	4	1	chr4	-	131955578-131957643;131937464-131957643;131935867-131957643	131935739-131935867;131937015-131937464;131955528-131955578;131957620-131957819	n/a	NaN	NaN	0.683523162996;-0.00017009440204;-0.643596660288	NaN	NaN	0.21131621558;0.00028547936211;-0.224955962128	-5.53599283481e-09;0.762128974094;-0.739635300609	4.44569348805e-06;0.759377724779;-0.769202265687	0.00644917795347;0.21004916202;-0.240197082145	0.430887821476;0.001955242793;-0.482095735928	2.18146977271e-05;0.271721688527;-0.279681925575	NaN	0.597468571434;-0.000357270283373;-0.556035315264	NaN	NaN	NaN	-0.080208486267;0.754387427539;-0.652073955585	-0.0523215919035;0.751636178224;-0.681640920663	-0.00181912823993;0.202307615063;-0.15235168746	0.344833229913;0.00112648461897;-0.394534390904	-0.015367234146;0.263980141972;-0.192100093803	0.602038106573;-4.86964626273e-05;-0.576690957118	NaN	NaN	NaN	-0.0660051341321;0.777145921118;-0.672729597439	-0.0454905656984;0.774394671804;-0.702296562517	-0.00171595521962;0.225066108112;-0.173237717144	0.349402765053;0.0158583842189;-0.415190032758	-0.0128843967552;0.286738635551;-0.212773198091	-0.551991145133;0.00469865817218;0.504079740627	NaN	-0.472206921812;0.000488929634769;0.418640300654	-0.683524380031;0.780297149864;-0.0487019144463	-0.682933373826;0.777545900549;-0.108813046072	-0.639810329287;0.228217337863;0.403399578142
ENSMUSG00000039361:90189150-90189257:target	42	t|1e1.1o2|1e1.2o2|1e2.1o1	TRUE	FALSE	TRUE	3	3	1	chr7	+	90177602-90189150;90177603-90189150;90182368-90189150	90177500-90177603;90177500-90177603;90182219-90182368;90189150-90189257	n/a	NaN	7.77156117238e-16;0.212169686616;-0.212721223587	7.77156117238e-16;-0.30842290825;0.300907897532	7.77156117238e-16;-0.47609993797;0.467707382158	7.77156117238e-16;0.206783952197;-0.206383100979	7.77156117238e-16;-0.40249228862;0.403373668844	7.77156117238e-16;-0.218125249964;0.210222678804	NaN	NaN	7.77156117238e-16;-0.430727294168;0.428492488237	NaN	NaN	7.77156117238e-16;-0.409540736856;0.402409322878	7.77156117238e-16;-0.577217766575;0.569208807504	NaN	7.77156117238e-16;-0.503610117225;0.50487509419	7.77156117238e-16;-0.319243621719;0.311724796348	7.77156117238e-16;-0.266638791361;0.267839444744	NaN	7.77156117238e-16;-0.531845122773;0.529993913582	NaN	7.77156117238e-16;-0.520592594435;0.513629119803	7.77156117238e-16;-0.688269624154;0.680428604429	NaN	7.77156117238e-16;-0.614661974804;0.616094891115	7.77156117238e-16;-0.430295479298;0.422944593273	7.77156117238e-16;-0.37769064894;0.379059241668	NaN	7.77156117238e-16;-0.642896980352;0.641213710507	NaN	NaN	7.77156117238e-16;0.515207552226;-0.507291375621	NaN	NaN	NaN	7.77156117238e-16;0.368104231104;-0.360819683099
ENSMUSG00000052337:71868580-71868803:target	41	t|1e1.1o1|1e2.1o1	FALSE	FALSE	TRUE	2	3	0	chr6	+	71863270-71868580;71866740-71868580	71863141-71863270;71866726-71866740;71868580-71868803	n/a	NaN	NaN	-0.501317635629;0.501317635629	-0.546062607149;0.546062607149	-0.656540664269;0.656540664269	-0.522834164825;0.522834164825	-0.515839862808;0.515839862808	-0.272204813466;0.272204813466	NaN	-0.624532997317;0.624532997317	NaN	NaN	-0.482839406261;0.482839406261	-0.527584377781;0.527584377781	-0.638062434901;0.638062434901	-0.504355935457;0.504355935457	-0.497361633441;0.497361633441	-0.253726583499;0.253726583499	NaN	-0.606054767949;0.606054767949	NaN	-0.472630431024;0.472630431024	-0.517375402544;0.517375402544	-0.627853459664;0.627853459664	-0.49414696022;0.49414696022	-0.487152658204;0.487152658204	-0.243517601581;0.243517601581	NaN	-0.595845792712;0.595845792712	NaN	NaN	NaN	NaN	NaN	0.228952171632;-0.228952171632	0.552892149559;-0.552892149559
ENSMUSG00000032735:61819791-61819917:target	41	s|1e1.1o1|1e2.1o1|1e3.1o1|1e4.1o1	FALSE	FALSE	TRUE	4	5	1	chr18	-	61819087-61819791;61816969-61819791;61814332-61819791;61813606-61819791	61813542-61813606;61814198-61814332;61816922-61816969;61818989-61819087;61819791-61819917	n/a	NaN	NaN	0.356891974415;-0.260578352491;-0.037039716081;1.6803108124e-11	0.378481907982;-0.161158587779;-0.23431263121;7.67068686787e-16	NaN	0.388203265434;-0.138181570717;-0.257576409306;7.70836904093e-16	1.28518231127e-09;-0.469721734016;0.459571977479;1.72889449328e-06	-5.71196446763e-12;-0.279185474348;0.252875184737;6.67925236938e-06	NaN	NaN	NaN	NaN	0.35689197519;-0.216623205306;-0.14427828005;1.84683233765e-11	0.378481908757;-0.112611515212;-0.276189330978;7.77059710359e-16	NaN	0.388203266209;-0.0723915218776;-0.299453108242;7.8153547661e-16	1.53894567097e-09;-0.425865109313;0.417695279422;2.06461579969e-06	1.44794028351e-15;-0.23532869539;0.210993184282;7.50455487571e-06	NaN	NaN	NaN	0.35689197519;-0.210306042723;-0.160045335625;4.27198391156e-11	0.378481908757;-0.0988602826589;-0.289370186261;7.77156117238e-16	NaN	0.388203266209;-0.0606642226328;-0.312633963527;7.86599121622e-16	3.30835215203e-09;-0.419860426454;0.404514425757;4.43734781671e-06	2.0781771615e-15;-0.229320692813;0.197576891726;1.4552918881e-05	NaN	NaN	NaN	NaN	-0.35689197519;0.270715160985;0.0329966777946;-9.94441944327e-11	NaN	-0.356891691486;-0.208004419501;0.573618131506;1.83208455509e-06	-0.35689197519;-0.0003077754128;0.366922860716;6.97831528186e-06	-0.35689197519;0.158900997629;0.175604305226;1.4450545694e-07
ENSMUSG00000033793:5098029-5098133:source	41	s|1e1.1o1|1e2.1o1	FALSE	FALSE	TRUE	2	3	1	chr1	+	5098133-5101070;5098133-5117390	5098029-5098133;5101070-5101123;5117390-5117487	n/a	NaN	NaN	-0.870072583982;0.870072583982	-0.836925491806;0.836925491806	-0.541965698042;0.541965698042	-0.874289555725;0.874289555725	NaN	NaN	NaN	-0.611089341056;0.611089341056	NaN	NaN	-0.82804410815;0.82804410815	-0.794897015974;0.794897015974	-0.49993722221;0.49993722221	-0.832261079898;0.832261079898	NaN	NaN	NaN	-0.569060865224;0.569060865224	NaN	-0.820270458317;0.820270458317	-0.787123366118;0.787123366118	-0.492163572355;0.492163572355	-0.824487431102;0.824487431102	NaN	NaN	NaN	-0.561287215368;0.561287215368	NaN	NaN	0.32810688594;-0.32810688594	NaN	0.810073719371;-0.810073719371	0.87088120067;-0.87088120067	0.870909885457;-0.870909885457
ENSMUSG00000052934:121566275-121566346:target	41	s|1e1.1o1|1e2.1o1	FALSE	FALSE	TRUE	2	3	0	chr8	-	121564724-121566275;121560462-121566275	121560386-121560462;121564331-121564724;121566275-121566346	n/a	NaN	NaN	NaN	-0.231221616339;0.231221616339	0.371827355437;-0.371827355437	-0.282782250665;0.282782250665	-0.228413927228;0.228413927228	NaN	NaN	0.488265316561;-0.488265316561	NaN	NaN	-0.277827756426;0.277827756426	-0.341540820233;0.341540820233	0.261508142757;-0.261508142757	-0.39310144578;0.39310144578	-0.338734027836;0.338734027836	-0.303191300943;0.303191300943	NaN	0.377946138991;-0.377946138991	-0.233944192423;0.233944192423	-0.252269217233;0.252269217233	-0.315983459186;0.315983459186	0.287066703153;-0.287066703153	-0.367543220976;0.367543220976	-0.313189448224;0.313189448224	-0.277632778223;0.277632778223	NaN	0.403504678002;-0.403504678002	-0.20838317272;0.20838317272	NaN	0.539335934294;-0.539335934294	NaN	NaN	NaN	0.260316209898;-0.260316209898
ENSMUSG00000028469:43643054-43643174:source	41	s|1e0|2e1.1o1|2e2.1o1	TRUE	FALSE	TRUE	2	3	0	chr4	+	43643174-43643335;43643174-43643606	43643054-43643174;43643335-43643409;43643606-43643683	n/a	NaN	-0.453492934199;0.453492934199	-0.457258565214;0.457258565214	-0.381270599852;0.381270599852	NaN	-0.464787670366;0.464787670366	NaN	NaN	NaN	NaN	-0.205326702709;0.205326702709	-0.312521454597;0.312521454597	-0.316287085613;0.316287085613	-0.240299120152;0.240299120152	NaN	-0.323816190766;0.323816190766	0.227816499351;-0.227816499351	0.24731409988;-0.24731409988	0.247314101106;-0.247314101106	NaN	NaN	NaN	NaN	0.353542411787;-0.353542411787	NaN	0.540410750144;-0.540410750144	0.559835554487;-0.559835554487	0.559835555705;-0.559835555705	0.474963843525;-0.474963843525	0.248166071923;-0.248166071923	NaN	0.357308042803;-0.357308042803	NaN	0.544085528932;-0.544085528932	0.563601185491;-0.563601185491	0.563601186719;-0.563601186719
ENSMUSG00000025006:40336986-40337035:source	41	t|1e0|1e1.1o1|1e2.1o1|1e3.1o1	FALSE	FALSE	TRUE	3	4	0	chr19	-	40337035-40349899;40337035-40340685;40337035-40340045	40336986-40337035;40340045-40340146;40340685-40340750;40349899-40350032	n/a	NaN	NaN	-0.488227712353;0.000164381531807;0.440087070815	-0.48548893872;0.000249080646792;0.435236520539	-0.922716149381;-5.70969748296e-12;0.922883120081	-0.326147132968;0.00722351948752;0.264352818209	NaN	NaN	NaN	-0.851689255275;-1.09995244738e-12;0.851338292691	NaN	NaN	-0.432170392966;0.000180581043812;0.39112728552	-0.429431619334;0.000283803875001;0.386276735245	-0.866658241248;-3.83895123709e-08;0.873923019654	-0.270089813581;0.00797893506923;0.215393032809	NaN	NaN	NaN	-0.795631935887;-8.03711377379e-09;0.802378507395	NaN	-0.437122185326;0.000414969061933;0.408992282492	-0.434383411693;0.000647673028018;0.404141732216	-0.871611519524;-1.04245368717e-07;0.891788815964	-0.275041605941;0.012904329055;0.233258029861	NaN	NaN	NaN	-0.80058372843;-3.11183349625e-08;0.820243504531	NaN	NaN	-0.434487775835;-0.00106852542517;0.482795694071	NaN	0.488580587939;-0.000142173772547;-0.440128912523	0.488580800141;-0.000226703667189;-0.4401288736	0.441528750722;-0.000137839631422;-0.40816140407
ENSMUSG00000028464:43518402-43518464:source	41	t|1e1.1o1|1e2.1o1|1e3.1o1	FALSE	FALSE	TRUE	3	4	1	chr4	-	43518464-43519227;43518464-43519003;43518464-43518644	43518402-43518464;43518644-43518719;43519003-43519078;43519227-43519297	n/a	NaN	7.77156117238e-16;-0.790262017451;0.789857575106	7.77950554388e-16;-0.652333697681;0.651867608284	7.77156117238e-16;-0.768815942923;0.76856649309	NaN	2.54600701976e-15;-0.434614030321;0.434015861647	NaN	NaN	NaN	7.77156117238e-16;-0.828472171278;0.828631106174	NaN	7.77156117238e-16;-0.731500415991;0.731049942985	7.78029287529e-16;-0.593574011827;0.593061861631	7.77156117238e-16;-0.710056257298;0.709760746634	NaN	2.82277774569e-15;-0.375854344466;0.375210114993	NaN	NaN	7.77156117238e-16;0.203787203665;-0.203719971895	7.77156117238e-16;-0.769712485423;0.76982535952	7.77156117238e-16;0.204601213814;-0.204492715314	NaN	NaN	7.78997730651e-16;0.765802249884;-0.765775275253	5.09071797189e-15;0.3556354597;-0.355829383833	1.82708350372e-15;0.878732118242;-0.878697512962	1.2608378965e-10;0.809643411136;-0.81044826326	7.77156117238e-16;0.935283897859;-0.93476597714	NaN	7.77156117238e-16;0.936091396418;-0.935532553568	NaN	7.73094059612e-16;0.627886457526;-0.627797638038	1.75422500915e-15;0.217704668159;-0.217836639788	1.20976497443e-15;0.740815592985;-0.74071900208	6.0448052443e-11;0.671727617355;-0.672470624403	7.76490448769e-16;0.797361863691;-0.7967823894
ENSMUSG00000061689:156745835-156746196:target	41	t|1e1.1o1|1e2.1o1|1e3.1o1|1e4.1o1|1e5.1o1|1e6.1o1	FALSE	FALSE	TRUE	6	7	1	chr2	+	156711261-156745835;156720729-156745835;156721087-156745835;156722102-156745835;156731057-156745835;156732573-156745835	156711021-156711261;156720572-156720729;156721031-156721087;156721492-156722102;156731047-156731057;156732563-156732573;156745835-156746196	n/a	-0.352310899477;7.77156117238e-16;-0.00330510888917;0.376100934422;1.15485321426e-15;7.77156117238e-16	-0.352310900135;7.77156117238e-16;0.00105331668656;0.326295403773;5.11860972537e-13;7.78033477586e-16	0.219020095334;7.77156117238e-16;-0.0935355540707;-0.118080012402;7.78844850958e-16;7.77156117238e-16	0.316751913362;7.77156117238e-16;-0.146459271511;-0.153309553207;7.77156117238e-16;7.77156117238e-16	NaN	0.243212339339;7.77156117238e-16;-0.122685873263;-0.127637730469;7.77156117238e-16;7.77156117238e-16	-0.352310849827;7.77156375659e-16;0.26652070334;0.000244156467126;9.79720981965e-16;0.0119130219205	-0.352310899976;1.17684226519e-12;0.213649777895;0.137333411419;6.00383525995e-09;2.11316911911e-10	-0.352310900037;7.77156117238e-16;0.183801478893;0.1157512004;0.000237214504918;7.77156117238e-16	-0.352310900135;7.77156117238e-16;-0.142135280851;0.518441837568;7.77156117238e-16;7.77578691262e-16	-0.352201662895;7.77156117238e-16;0.178233221586;0.127732247797;9.42719282599e-15;4.02067917854e-10	NaN	0.571331004615;7.77156117238e-16;-0.030098169607;-0.500025021807;3.2176063058e-16;7.77156117238e-16	0.669062812838;7.77156117238e-16;-0.108612110408;-0.529416137747;2.93446978843e-16;7.77156117238e-16	NaN	0.595523238815;7.77156117238e-16;-0.0595587586497;-0.50518681094;2.81443800766e-16;7.77156117238e-16	2.69666589448e-10;7.77156425839e-16;0.303948554702;-0.355763709647;6.13982670055e-16;0.0134303497037	-4.1427827896e-12;1.32218654706e-12;0.251081925942;-0.226446511152;6.7458198612e-09;2.37432466378e-10	-2.7103649494e-12;7.77156117238e-16;0.221230147346;-0.254664223026;0.000245164664884;7.77156117238e-16	NaN	5.31862717547e-07;7.77156117238e-16;0.215661170229;-0.245855094424;9.91452123925e-15;4.41535695546e-10	0.571331005274;7.77156117238e-16;-0.129427363882;-0.450219491158;-6.18330187281e-13;7.76093309174e-16	0.669062813497;7.77156117238e-16;-0.178800249647;-0.479610607098;-6.50935157045e-13;7.76037344692e-16	NaN	0.595523239474;7.77156117238e-16;-0.157015208167;-0.455381280291;-6.10823278635e-13;7.76106203401e-16	5.87433295195e-10;7.77156780672e-16;0.234213309503;-0.305958178997;-5.07752283372e-13;0.0210575413104	NaN	1.24873736397e-12;7.77156117238e-16;0.148448169529;-0.204809763983;0.000635464087032;7.76206198367e-16	NaN	NaN	NaN	NaN	NaN	-0.571330954903;7.77156391031e-16;0.364486173328;0.141697110898;9.90310605465e-16;0.0124271774027	-0.571331005115;1.22951372492e-12;0.311619718655;0.273575221511;6.27272477532e-09;2.2078096217e-10	-0.571331005176;7.77156117238e-16;0.281767792313;0.245360798701;0.000237001373208;7.77156117238e-16
ENSMUSG00000033793:5117390-5117487:target	41	t|1e1.1o1|1e2.1o1	FALSE	FALSE	TRUE	2	3	1	chr1	+	5098133-5117390;5101123-5117390	5098029-5098133;5101070-5101123;5117390-5117487	n/a	NaN	NaN	0.793983804562;-0.793983804562	0.691465451893;-0.691465451893	0.431986027162;-0.431986027162	0.821568978975;-0.821568978975	NaN	NaN	NaN	0.488905100355;-0.488905100355	NaN	NaN	0.79379854709;-0.79379854709	0.691280194421;-0.691280194421	0.431800769689;-0.431800769689	0.821383721502;-0.821383721502	NaN	NaN	NaN	0.488719842882;-0.488719842882	NaN	0.791573897387;-0.791573897387	0.689055544718;-0.689055544718	0.429576119987;-0.429576119987	0.8191590718;-0.8191590718	NaN	NaN	NaN	0.48649519318;-0.48649519318	NaN	NaN	-0.3619977774;0.3619977774	NaN	-0.76988058027;0.76988058027	-0.793983803961;0.793983803961	-0.793983804561;0.793983804561
ENSMUSG00000004056:27608623-27608753:target	41	t|1e1.1o1|1e2.1o1|1e3.1o1|1e4.1o1|1e5.1o1|1e6.1o1|1e7.1o1|1e8.1o1|1e9.1o2|1e9.2o2|2e0	TRUE	TRUE	TRUE	10	10	1	chr7	+	27591879-27608623;27592439-27608623;27592829-27608623;27593584-27608623;27597255-27608623;27605937-27608623;27607405-27608623;27607915-27608623;27608101-27608623;27608112-27608623	27591552-27591879;27592368-27592439;27592458-27592829;27593546-27593584;27596830-27597255;27605797-27605937;27607243-27607405;27607748-27607915;27608004-27608112;27608004-27608112;27608623-27608753	n/a	-0.290582877885;7.77156117238e-16;5.71125211677e-07;7.77156117238e-16;7.77156117238e-16;0.202052927389;0.0492042627509;7.77156117238e-16;8.76019004713e-15;2.66882202073e-15	-0.377452295261;7.77156117238e-16;-1.25256865772e-06;7.77156117238e-16;7.77156117238e-16;0.30409478818;0.0506434087025;7.77156117238e-16;8.75698448417e-09;7.77322049861e-16	0.282748145088;2.02222735858e-13;-0.00808492903311;2.02222735858e-13;6.64265477301e-07;-0.252530978313;1.73305102726e-07;2.31098890093e-09;1.44561063324e-09;2.02222735858e-13	NaN	NaN	0.243805553931;2.2645474441e-14;-0.00165278323177;2.2645474441e-14;3.47052283001e-07;-0.23744741127;3.28773796956e-07;1.1105254178e-08;7.90270161779e-12;1.98782574151e-10	0.300033940307;7.80033384183e-16;-2.43850689646e-05;7.80033384183e-16;1.90929210155e-13;-0.279774592718;1.07301222622e-09;7.80033384183e-16;6.00408198439e-14;2.56160430866e-15	0.157532817208;7.77156117238e-16;0.138962874528;7.7981095669e-16;7.77172830108e-16;-0.302222399903;1.09737974567e-06;7.77156117238e-16;7.77156117238e-16;7.81294223932e-16	0.279696522586;7.77156117238e-16;-0.0386717353568;7.77156117238e-16;9.6692688648e-14;-0.243641284488;-2.51500853257e-11;7.77182683755e-16;2.09569434377e-08;7.77555411991e-16	0.308978006146;7.77156117238e-16;-0.0426539574234;7.77156117238e-16;7.77156117238e-16;-0.211336237198;-4.80376466749e-11;7.77156117238e-16;7.77156117238e-16;7.77156117238e-16	-0.276467936048;7.77156117238e-16;-0.0382591653863;7.77156117238e-16;7.77156117238e-16;0.28895746854;0.0125556348729;7.77156117238e-16;7.77156117238e-16;7.77156117238e-16	NaN	0.573331022999;2.22187113248e-13;-0.00930264136769;2.22187113248e-13;7.30096788991e-07;-0.454584935145;-0.0452643517475;2.54002066338e-09;1.58886894071e-09;2.19897005021e-13	0.137221867758;7.77156117238e-16;-0.0504407720227;7.77156117238e-16;0.104972574858;-0.351908305863;-0.0495748769494;0.185909893477;8.58086463083e-08;1.55212367383e-13	0.403546208685;7.77156117238e-16;-0.0511238338655;7.77156117238e-16;7.77156117238e-16;-0.283816540189;-0.0509049060864;7.77156117238e-16;3.35718301669e-07;1.66219908689e-07	0.534388465005;2.60671932126e-14;-0.00193212876587;2.60671932126e-14;4.01354709218e-07;-0.439500863732;-0.042923029743;1.28428838831e-08;9.1286321831e-12;2.29883324413e-10	0.590616818193;7.80592080588e-16;-2.97553947007e-05;7.80592080588e-16;2.27852189904e-13;-0.481831357887;-0.0492745749595;7.80592080588e-16;6.29867828638e-14;8.7933271762e-16	0.4488292715;7.77156117238e-16;0.138850036044;7.80139055644e-16;7.77174895572e-16;-0.504275879592;-0.0379552334104;7.77156117238e-16;-1.22821535917e-14;-2.31273851125e-15	0.570279400471;7.77156117238e-16;-0.0501774533023;7.77156117238e-16;9.99317526172e-14;-0.445694706497;-0.049129340787;7.77183580905e-16;2.16646501682e-08;-1.02725729098e-15	0.59956088403;7.77156117238e-16;-0.0505643463161;7.77156117238e-16;7.77156117238e-16;-0.413389659182;-0.049793510636;7.77156117238e-16;-1.13562350555e-14;-2.09798165328e-15	NaN	0.660200440449;5.12942061093e-13;-0.0162103168058;5.12942061093e-13;1.68881829475e-06;-0.556649440815;-0.0487461535987;5.87556661263e-09;-6.93255693754e-09;5.12941860087e-13	0.225093603101;7.77156117238e-16;-0.0439107143072;7.77156117238e-16;0.104907006782;-0.453949671957;-0.0507761469535;0.185909893457;1.863083376e-07;3.6176164802e-13	0.490415626061;7.77156117238e-16;-0.0484116251294;7.77156117238e-16;7.77156117238e-16;-0.385857906339;-0.0511425209027;7.77156117238e-16;4.63919942634e-07;2.50392095915e-07	0.621257882381;5.41057569688e-14;-0.00384562174032;5.41057569688e-14;8.46318645879e-07;-0.541542756862;-0.0471600143274;2.70815220215e-08;-1.04599766232e-08;4.84754783578e-10	0.677486235633;7.84542800435e-16;-6.214568604e-05;7.84542800435e-16;4.88946314344e-13;-0.583947515693;-0.0506216191626;7.84542800435e-16;-8.72197414036e-09;5.35812764072e-15	0.535698688875;7.77156117238e-16;0.139051489356;7.82941682603e-16;7.77192538801e-16;-0.606318256169;-0.0435461654;7.77156117238e-16;-1.2018407876e-08;7.85946364178e-16	0.657148817847;7.77156117238e-16;-0.0431136790095;7.77156117238e-16;2.60924639975e-13;-0.547736078177;-0.0506902984211;7.77228172435e-16;4.73592917776e-08;7.78059451443e-16	0.686430301413;7.77156117238e-16;-0.0444192239686;7.77156117238e-16;7.77156117238e-16;-0.515431045364;-0.0508271979956;7.77156117238e-16;-1.24781167057e-08;7.76919674189e-16	NaN	-0.435106837153;-1.31825980856e-13;-5.83445463643e-06;-1.31825980856e-13;0.10481338103;0.0802422158417;-1.14100148414e-07;0.185909478436;4.76181051908e-08;-4.30409391735e-14	NaN	NaN	NaN	NaN	NaN
ENSMUSG00000026305:91112156-91112297:target	40	t|1e1.2o2|1e2.1o1|1e3.1o1	FALSE	FALSE	TRUE	3	4	0	chr1	+	91107390-91112156;91110447-91112156;91111325-91112156	91107298-91107390;91110355-91110447;91111214-91111325;91112156-91112297	n/a	NaN	-0.228328167277;0.227403693976;1.67843341146e-13	-0.921842529968;0.921182648777;7.77186867598e-16	-0.846047528839;0.842455040096;7.77156117238e-16	-0.861455273304;0.856518104217;7.77156117238e-16	-0.960592726194;0.957618123042;7.77156117238e-16	NaN	NaN	NaN	-0.972128529325;0.961753795678;7.77156117238e-16	NaN	NaN	-0.870534397742;0.86987699836;7.7718991513e-16	-0.794739385456;0.791149384071;7.77156117238e-16	-0.810147129606;0.805212448085;7.77156117238e-16	-0.90928807988;0.906316358443;7.77156117238e-16	NaN	NaN	NaN	-0.920818720791;0.910441281516;7.77156117238e-16	NaN	-0.693514857404;0.693779204044;-2.01601741446e-13	-0.617719361413;0.615051345945;-2.12258526874e-13	-0.633127106663;0.629114410411;-7.96714909539e-13	-0.732330831883;0.730288199692;-1.991465122e-13	0.228328155937;-0.227403686928;-1.65623836804e-13	0.228328160201;-0.227403689564;-2.28508466099e-13	0.225140195029;-0.224426133876;-1.80105558927e-13	-0.743815221378;0.734411408022;-2.37281142716e-13	0.228263689141;-0.227355130216;-1.55137308426e-13	NaN	NaN	NaN	0.92184239395;-0.92118257903;7.77209759253e-16	0.92184239862;-0.921182582136;7.78219812534e-16	0.91863067546;-0.918182728258;7.7713035114e-16
ENSMUSG00000025369:128480851-128481004:source	40	s|1e1.1o1|1e2.1o2|1e2.2o2	FALSE	TRUE	TRUE	3	3	1	chr10	+	128481004-128481682;128481004-128482083;128481004-128482086	128480851-128481004;128481682-128481774;128482083-128482202;128482083-128482202	n/a	NaN	NaN	0.725440974494;-0.669867790968;-0.0514749177704	0.644966708913;-0.584290184634;-0.0514890771646	0.232139390082;-0.227641670135;2.79424705525e-06	0.719054378936;-0.649562331548;-0.0514742693336	NaN	NaN	NaN	0.481116087601;-0.42010078237;-0.050623711325	NaN	NaN	0.730037954083;-0.678621819816;-0.0523861915777	0.649563688503;-0.593044213483;-0.0525084916689	0.236736419783;-0.236395784448;-8.55354002763e-05	0.723651358525;-0.658316360397;-0.052367688889	NaN	NaN	NaN	0.485713067191;-0.428854811219;-0.0511659029549	NaN	0.723672529683;-0.662960476565;-0.0516718802292	0.643198264102;-0.577382870232;-0.051750299834	0.230370375886;-0.220729401689;-0.000128087526323	0.717285934125;-0.642655017146;-0.0516617376216	NaN	NaN	NaN	0.479347642791;-0.413193467968;-0.051168660235	NaN	NaN	-0.493301523171;0.442225935442;0.0505701939058	NaN	-0.724579375428;0.616017479839;0.106441847953	-0.758808832709;0.670496587252;0.0852534465699	-0.675276402863;0.600914957061;0.0750548124507
ENSMUSG00000028906:131967788-131967975:target	40	s|1e1.1o1|1e2.1o1|1e3.1o1|1e4.1o1	FALSE	FALSE	TRUE	4	5	0	chr4	-	131964187-131967788;131963970-131967788;131962986-131967788;131957819-131967788	131957620-131957819;131962924-131962986;131963929-131963970;131964131-131964187;131967788-131967975	n/a	NaN	NaN	NaN	NaN	NaN	NaN	NaN	NaN	NaN	NaN	NaN	NaN	0.39074589696;-1.43844684348e-09;-0.363693861965;-0.000236419696197	0.274865844201;-1.52166964327e-09;-0.325254197229;0.000956296305405	-0.00179126079434;-8.62600726638e-09;0.429170009696;-0.403059106334	0.366550098455;1.25985202052e-09;-0.33853618694;-0.000258285626472	-0.000274696454614;-1.27429616478e-09;-0.181389466996;0.230319081585	NaN	NaN	-0.000388280595034;-1.80591191258e-09;0.484715722675;-0.433009358472	NaN	0.409632012549;-1.93865756975e-10;-0.284825558718;-0.0402067301301	0.29375195979;-2.04053843581e-10;-0.246292878712;-0.00624150243898	-0.000367985011068;-7.63948451569e-10;0.508131315295;-0.5011379164	0.385436214045;5.75320796936e-09;-0.259617749539;-0.0164000963266	NaN	NaN	NaN	-0.00011150644638;-2.28044792814e-10;0.563677033063;-0.531088186831	NaN	NaN	-0.415416483299;-2.16490422268e-17;0.792837608375;-0.386079899894	NaN	-0.415479053494;6.46156473653e-16;0.182064720081;0.247298674698	-0.415479004384;5.67775192534e-16;0.483364303453;-0.00585069317932	-0.330981439214;6.50165380074e-16;0.235274426487;0.0374128072708
ENSMUSG00000073563:53953245-53955684:target	40	t|1e1.1o1|1e2.1o1	FALSE	FALSE	TRUE	2	3	1	chr18	+	53948154-53953245;53948668-53953245	53948048-53948154;53948645-53948668;53953245-53955684	n/a	NaN	NaN	-0.341414271774;0.341414271774	-0.380874123662;0.380874123662	NaN	-0.411976512903;0.411976512903	0.544615987079;-0.544615987079	0.496073238565;-0.496073238565	NaN	-0.21123875291;0.21123875291	0.223508714917;-0.223508714917	NaN	-0.330536197564;0.330536197564	-0.369996421205;0.369996421205	NaN	-0.401102360233;0.401102360233	0.555494061297;-0.555494061297	0.506952362031;-0.506952362031	NaN	NaN	0.234405492701;-0.234405492701	-0.295719513359;0.295719513359	-0.335196355044;0.335196355044	NaN	-0.366356099327;0.366356099327	0.590310750826;-0.590310750826	0.541787589493;-0.541787589493	0.223183633958;-0.223183633958	NaN	0.269230154205;-0.269230154205	NaN	NaN	NaN	0.886030258833;-0.886030258833	0.837484244942;-0.837484244942	0.519063091522;-0.519063091522
ENSMUSG00000073563:53948048-53948154:source	40	s|1e1.1o1|1e2.1o1	FALSE	FALSE	TRUE	2	3	1	chr18	+	53948154-53948645;53948154-53953245	53948048-53948154;53948645-53948668;53953245-53955684	n/a	NaN	NaN	0.377428661971;-0.377428661971	0.382590469654;-0.382590469654	NaN	0.425675103136;-0.425675103136	-0.542383544636;0.542383544636	-0.458470273657;0.458470273657	NaN	0.318042573022;-0.318042573022	NaN	NaN	0.337717215275;-0.337717215275	0.342879333259;-0.342879333259	NaN	0.385965717915;-0.385965717915	-0.582095006498;0.582095006498	-0.498181722169;0.498181722169	NaN	0.278331079731;-0.278331079731	-0.202818964903;0.202818964903	0.255149030073;-0.255149030073	0.260325027675;-0.260325027675	NaN	0.303434455486;-0.303434455486	-0.664663562149;0.664663562149	-0.58074999115;0.58074999115	-0.213715135749;0.213715135749	NaN	-0.285423613583;0.285423613583	NaN	NaN	NaN	-0.919812127896;0.919812127896	-0.835898918989;0.835898918989	-0.468879494007;0.468879494007
ENSMUSG00000032263:83952524-83952601:target	40	t|1e1.1o1|1e2.1o1|1e3.1o1	FALSE	FALSE	TRUE	3	4	1	chr9	+	83925359-83952524;83948915-83952524;83952381-83952524	83925145-83925359;83948762-83948915;83952283-83952381;83952524-83952601	n/a	0.226656060446;-0.226197840489;1.00833254004e-06	0.260127521972;-0.266671667325;0.000552057352076	0.530744944635;-0.509270288233;-0.000277969249623	NaN	0.727426368733;-0.677141338666;-0.00214265709533	0.435948151618;-0.406154744714;-0.000291354225213	0.266736055764;-0.243616500293;-0.000230871968176	0.360895997883;-0.356336502592;-0.00021435034987	NaN	0.576601399461;-0.533980791195;-0.000433968102367	NaN	NaN	0.304088877463;-0.283072421969;-0.000286390349949	NaN	0.500703113188;-0.450874269225;-0.00168535254359	0.209288509379;-0.179868831828;-0.00031528172707	NaN	NaN	-0.299884453742;0.315124759976;-0.000200037267098	0.349945332289;-0.307782924928;-0.000364765641035	NaN	0.270617422319;-0.242598595069;-0.00404867912638	NaN	0.467400532519;-0.410574378703;-0.0127933005787	NaN	NaN	NaN	-0.33335590863;0.355598561096;-0.00261573802912	0.316473877382;-0.267309109211;-0.00496450404016	NaN	-0.358363021134;0.367976978649;-1.34096588895e-06	NaN	NaN	-0.264008888518;0.265653779033;-1.71583234217e-06	NaN	-0.603973331206;0.598197181945;1.3241463582e-05
ENSMUSG00000055447:49906781-49906812:source	40	s|1e1.1o1|1e2.1o2|1e2.2o2	FALSE	TRUE	TRUE	3	3	1	chr16	+	49906812-49908054;49906812-49910869;49906812-49910874	49906781-49906812;49908054-49908078;49910869-49915010;49910869-49915010	n/a	NaN	NaN	0.616026295065;-0.613450883577;-3.74075007253e-11	0.755837433683;-0.748293736483;-3.81404504396e-11	NaN	0.682707236814;-0.677160400853;-3.85338722293e-11	0.225186375437;-0.233397861427;2.26646990886e-09	0.269960370494;-0.275020640667;-4.92819419803e-11	NaN	NaN	NaN	NaN	0.717546855939;-0.718032934526;-2.58834826051e-13	0.857357994557;-0.852875787434;-2.7385660462e-13	NaN	0.784227797688;-0.781742451802;-2.80671604946e-13	0.326720140244;-0.337985965873;2.74275350363e-09	0.371480961888;-0.379602735266;-1.79122557499e-13	NaN	NaN	NaN	0.715086540267;-0.706695045303;-3.19885153112e-08	0.854897679424;-0.841537898854;-3.36729412098e-08	NaN	0.781767482016;-0.770404562579;-3.1600423571e-08	0.324259824566;-0.326648076638;-2.04048824757e-08	0.369020646216;-0.368264846043;-3.62414631706e-08	NaN	NaN	NaN	NaN	-0.686466672107;0.685973779009;1.90336485291e-13	NaN	-0.390826715695;0.380046968653;2.43359980894e-09	-0.346065894052;0.33843019926;1.59696270318e-13	-0.561974199118;0.558333865682;7.77103256687e-16
ENSMUSG00000022749:57182851-57182990:target	40	s|1e1.1o1|1e2.1o1	FALSE	FALSE	TRUE	2	3	1	chr16	-	57181536-57182851;57178020-57182851	57177932-57178020;57181492-57181536;57182851-57182990	n/a	0.209470058037;-0.209470058037	0.367170074351;-0.367170074351	NaN	0.419608695336;-0.419608695336	NaN	0.318181946897;-0.318181946897	-0.424170840537;0.424170840537	-0.46267269631;0.46267269631	NaN	0.48621571132;-0.48621571132	-0.259600879896;0.259600879896	NaN	NaN	0.209578274533;-0.209578274533	NaN	NaN	-0.63420049117;0.63420049117	-0.67270508931;0.67270508931	-0.335757464855;0.335757464855	0.276178214998;-0.276178214998	-0.469630223339;0.469630223339	-0.209866910395;0.209866910395	NaN	NaN	NaN	-0.791357867867;0.791357867867	-0.829907129184;0.829907129184	-0.492898611545;0.492898611545	NaN	-0.626771370029;0.626771370029	0.263124332219;-0.263124332219	NaN	NaN	-0.5806519172;0.5806519172	-0.619146260788;0.619146260788	-0.282212899923;0.282212899923
ENSMUSG00000021809:20300587-20300679:target	40	t|1e1.1o1|1e2.1o1|1e3.1o1	FALSE	FALSE	TRUE	3	4	1	chr14	+	20294792-20300587;20295266-20300587;20297631-20300587	20294690-20294792;20295088-20295266;20297515-20297631;20300587-20300679	n/a	NaN	NaN	NaN	-0.218692847565;-0.000126312278178;0.240342581066	0.0101865336812;0.193655357076;-0.246987764261	NaN	NaN	NaN	NaN	-0.265026809903;0.395763842951;-0.102150322109	NaN	NaN	0.202031169411;-0.220683422694;0.000119206910943	-0.124635317814;-0.193902249754;0.330474379975	NaN	-0.0127823652996;-0.158784346011;0.238959104238	0.272500099069;-0.22477772459;-0.00284353927905	NaN	NaN	-0.18524715408;0.216588960931;-0.00112132930197	NaN	NaN	-0.18439624594;-0.108000083912;0.303963129964	NaN	-0.0857165004924;-0.0309484081076;0.21241898002	0.226928812691;-0.142062333111;-0.0236400855961	NaN	NaN	-0.231227649915;0.299047335878;-0.00619681366886	NaN	-0.341697988433;0.000224853544741;0.319645660635	-0.00618288252313;0.235211921742;-0.166713647828	-0.287299147258;0.00133577003418;0.227980168418	NaN	-0.146179079571;0.225863934686;-0.00187003334591	-0.20646309137;0.130730470389;0.00375548470405
ENSMUSG00000026991:59347924-59348256:source	40	s|1e1.1o1|1e2.1o1|1e3.1o1|1e4.1o1|2e0	TRUE	FALSE	TRUE	4	5	1	chr2	+	59348041-59349561;59348041-59350494;59348041-59352262;59348041-59354203	59347924-59348256;59349561-59349765;59350494-59350622;59352262-59352335;59354203-59355208	n/a	NaN	NaN	7.77156117238e-16;0.459663712543;-0.449443887356;7.77156117238e-16	7.77156117238e-16;0.507106137005;-0.499538553663;7.77156117238e-16	7.77156117238e-16;0.25143679288;-0.245778447018;7.77156117238e-16	7.77156117238e-16;0.469608891376;-0.483071373494;7.77156117238e-16	NaN	7.77156117238e-16;-0.250586709564;0.229093151064;1.2937327644e-12	NaN	NaN	NaN	NaN	7.77156117238e-16;0.502318158343;-0.486974420441;7.77156117238e-16	7.77156117238e-16;0.549760582807;-0.537069086748;7.77156117238e-16	7.77156117238e-16;0.294091301194;-0.283309235091;7.77156117238e-16	7.77156117238e-16;0.512263337185;-0.520601906592;7.77156117238e-16	NaN	7.77156117238e-16;-0.20793225805;0.191562382261;1.45352298512e-12	NaN	NaN	NaN	7.77156117238e-16;0.571278596399;-0.566861822534;7.77156117238e-16	7.77156117238e-16;0.618721021821;-0.616956488313;7.77156117238e-16	7.77156117238e-16;0.36305173925;-0.363196636646;7.77156117238e-16	7.77156117238e-16;0.581223777152;-0.60048931138;7.77156117238e-16	NaN	NaN	NaN	2.7989476075e-09;0.205192618969;-0.207534710279;2.77256658265e-09	NaN	NaN	7.77156117238e-16;-0.208225839389;0.203665169412;7.77156117238e-16	NaN	7.77156117238e-16;-0.624843687325;0.570945398198;0.0221720260521	7.77156117238e-16;-0.710250422109;0.678537038585;1.35163929117e-12	7.77156117238e-16;-0.558189083846;0.536018815512;3.40495985246e-15
ENSMUSG00000025404:127483976-127484218:target	40	t|1e1.1o1|1e2.1o2|1e2.2o2|1e3.1o1	TRUE	FALSE	TRUE	4	4	0	chr10	+	127476698-127483976;127481755-127483976;127481794-127483976;127482607-127483976	127476520-127476698;127481314-127481794;127481314-127481794;127482499-127482607;127483976-127484218	n/a	NaN	NaN	-0.289837777157;7.77156117238e-16;0.281754429585;1.39889860901e-15	-0.646963922849;7.77156117238e-16;0.61296358085;1.66860196444e-07	-0.599230496097;7.77156117238e-16;0.536462003953;0.0483096887629	-0.553462984763;7.77156117238e-16;0.544337192575;7.77442153718e-16	NaN	NaN	NaN	-0.70208693139;7.77156117238e-16;0.667370163763;2.1096590377e-05	NaN	NaN	NaN	-0.508160160643;7.77156117238e-16;0.476963012842;1.90280241353e-07	-0.460426733891;7.77156117238e-16;0.400461435945;0.0477950769867	-0.414659222557;7.77156117238e-16;0.408336624567;7.11166904086e-16	0.211280502706;7.77156117238e-16;-0.205618459264;7.22962692184e-16	0.209000887855;7.77156117238e-16;-0.20329853153;6.94493198144e-16	NaN	-0.563283169184;7.77156117238e-16;0.531369595755;1.89214395305e-05	NaN	-0.247054271805;7.77067414267e-16;0.240164777219;6.41696076218e-16	-0.604180419743;7.77062743419e-16;0.571373936612;4.37890013939e-07	-0.556446992991;7.76806575421e-16;0.494872359715;0.0488406363341	-0.510679481657;7.77068490432e-16;0.502747548338;-9.17532900925e-16	NaN	NaN	NaN	-0.659303428284;7.77051775973e-16;0.625780519526;4.09559098891e-05	NaN	-0.357126145692;7.77156117238e-16;0.331209151265;1.07703804442e-07	-0.309392718939;7.77156117238e-16;0.254707563284;0.047825451348	-0.263625207605;7.77156117238e-16;0.26258276299;4.2336727436e-16	0.362312806591;7.77156117238e-16;-0.351370350217;2.39744488529e-16	0.360034875065;7.77156117238e-16;-0.349052374739;-8.18060958365e-17	0.251499640042;7.77156117238e-16;-0.240784167025;2.56190586169e-16
ENSMUSG00000053819:126801717-126801761:source	40	s|1e1.1o1|1e2.1o2|1e3.1o1|1e4.1o1	FALSE	FALSE	TRUE	4	5	0	chr3	+	126801761-126802937;126801761-126805857;126801761-126808208;126801761-126810639	126801717-126801761;126802937-126802969;126805857-126805916;126808208-126808485;126810639-126811877	n/a	NaN	NaN	0.155125341529;0.679132506868;7.77155481975e-16;-0.865560274451	0.00399972244953;0.878563056003;7.77155469528e-16;-0.925997389712	0.176419400326;0.039707581385;0.486545912841;-0.757510912669	0.000819638877265;0.845393285009;7.87645752817e-16;-0.912740142066	NaN	NaN	NaN	9.11636405917e-16;0.90942510555;9.11635427525e-16;-0.9105625157	NaN	NaN	0.155124971766;0.619632293991;-0.0806470224312;-0.676208138302	0.00423675730656;0.819062843127;-0.081256965195;-0.736645554277	0.176419499279;-0.000435994684552;0.400740509511;-0.56815877652	0.000926841039035;0.785893072132;-0.0801776465276;-0.723388005947	NaN	NaN	NaN	-2.65355573284e-09;0.849924882889;-0.0765542982787;-0.721210366624	NaN	0.15512488648;0.586350676021;-4.00867448145e-12;-0.77110733841	0.006162838803;0.785781225925;-4.21980092963e-12;-0.831558178664	0.176418251399;-0.0100553094733;0.486545912561;-0.66305797642	0.00168145520835;0.752611454164;-3.96000532616e-12;-0.818287208329	NaN	NaN	NaN	-4.71527777846e-12;0.816643384867;-4.71527777846e-12;-0.816109716709	NaN	NaN	0.00446557132849;-0.628800236251;0.486545912841;0.0899577595653	NaN	-0.155125342215;-0.679132509904;3.56283062618e-11;0.865560331394	-0.155113007399;-0.679122209761;3.29648147813e-06;0.864546992224	-0.15512534226;-0.679132509935;0.000968355634568;0.821445028216
ENSMUSG00000017421:80391835-80391992:source	40	s|1e0|2e1.1o1|2e2.1o1	TRUE	FALSE	TRUE	2	3	0	chr11	+	80391992-80393084;80391992-80394286	80391835-80391992;80393084-80394283;80394286-80394531	n/a	NaN	NaN	0.714130082675;-0.714130082675	0.521380600413;-0.521380600413	0.630286646996;-0.630286646996	0.696724329714;-0.696724329714	NaN	NaN	NaN	0.725258120702;-0.725258120702	NaN	NaN	0.671287810751;-0.671287810751	0.478538328489;-0.478538328489	0.587444375072;-0.587444375072	0.65388205779;-0.65388205779	NaN	NaN	NaN	0.682415848778;-0.682415848778	NaN	0.561451734266;-0.561451734266	0.368702252004;-0.368702252004	0.477608298587;-0.477608298587	0.544045981304;-0.544045981304	-0.205500678884;0.205500678884	-0.204720440535;0.204720440535	NaN	0.572579772293;-0.572579772293	NaN	NaN	NaN	NaN	-0.76694638205;0.76694638205	-0.766171533004;0.766171533004	-0.630735530419;0.630735530419
ENSMUSG00000058690:36918434-36918596:source	39	t|1e1.1o1|1e2.1o1|2e1.1o1|2e2.1o1	TRUE	TRUE	TRUE	4	3	1	chr14	-	36918596-36926839;36918596-36919225;36918560-36926839;36918560-36919225	36918434-36918596;36919225-36919535;36919225-36919535;36926839-36926929;36926839-36926929	n/a	-0.261267973369;0.242009317484;5.53439024163e-07;-7.86192600133e-09	NaN	0.495053413258;-0.530712103392;5.04644287925e-10;-8.64033286047e-09	0.318820430861;-0.362422482822;3.0137741907e-08;-8.80964841348e-09	-0.27651109092;0.264875431829;-6.90191884119e-08;-6.90191884119e-08	0.395757750419;-0.396817572691;-8.89698288751e-09;-8.90043820367e-09	NaN	0.491356120368;-0.521043491904;2.86966740567e-05;-1.10939919577e-08	NaN	-0.260517586204;0.250743312863;-1.33059047165e-08;-1.33059047165e-08	-0.205938624298;0.189522160626;-6.83343514485e-09;2.52115235992e-08	NaN	0.756338330583;-0.772882042894;-6.69480438897e-07;-4.40520695546e-12	0.580105537585;-0.60459242293;-6.74436196563e-07;-4.57516758375e-12	NaN	0.657042668055;-0.638987512456;-7.36683957559e-07;-4.7510978935e-12	NaN	0.752641037698;-0.763213431593;3.13307535976e-05;3.56594712045e-10	0.230269957224;-0.232668718939;-5.3553804254e-07;4.77314103158e-11	NaN	NaN	0.683855163113;-0.706975763313;-1.9879474309e-06;-2.92182298811e-09	0.507622370115;-0.538686143284;-2.01490067495e-06;-3.07548684264e-09	NaN	0.584559500585;-0.573081232809;-1.98678902441e-06;-2.88632226752e-09	NaN	0.680157870475;-0.697307159142;6.02157418376e-05;-2.60711949161e-09	NaN	NaN	NaN	NaN	-0.771576330403;0.795614942415;-6.09772833037e-08;7.77156117238e-16	NaN	-0.620156115158;0.62972063584;-7.90458611775e-09;1.84341465644e-12	NaN	-0.526068324405;0.540213197054;-7.66268674543e-09;4.94862836062e-11
ENSMUSG00000030168:119370150-119370408:source	39	t|1e1.1o1|1e2.1o1|1e3.1o1|1e4.1o1|1e5.1o1|1e6.1o1|1e7.1o1|1e8.1o1	FALSE	FALSE	TRUE	8	9	1	chr6	-	119370408-119417420;119370408-119412405;119370408-119400723;119370408-119397529;119370408-119390220;119370408-119388482;119370408-119387790;119370408-119372638	119370150-119370408;119372638-119372704;119387790-119387800;119388482-119388686;119390220-119390248;119397529-119397637;119400723-119400883;119412405-119412415;119417420-119417704	n/a	NaN	NaN	NaN	NaN	-0.505648076011;7.79586683583e-16;7.79586683583e-16;2.18981142164e-15;7.79586683583e-16;0.430801569962;0.0516083096196;7.79586683583e-16	NaN	-0.67650909847;7.77156117238e-16;7.77156117238e-16;7.74722963413e-16;7.77156117238e-16;0.595809318075;0.062202468219;7.77156117238e-16	NaN	-0.320903001729;7.77156117238e-16;7.77156117238e-16;9.82382341408e-16;7.77156117238e-16;0.253457351336;0.0264470559207;7.77156117238e-16	-0.713121014661;7.77195550989e-16;7.77195550989e-16;7.72599062793e-16;7.77195550989e-16;0.70707024691;3.95789398005e-07;7.77195550989e-16	NaN	NaN	NaN	-0.246890062631;7.77156117238e-16;7.77156117238e-16;7.77157223126e-16;7.77156117238e-16;0.266415360483;3.77766712132e-11;7.77156117238e-16	-0.570680454132;7.79174709867e-16;7.79174709867e-16;1.97017482311e-15;7.79174709867e-16;0.529248560296;0.0516566328597;7.79174709867e-16	-0.188773949807;7.77156117238e-16;7.77156117238e-16;7.80431188434e-16;7.77156117238e-16;0.222691110256;1.13205934148e-15;7.77156117238e-16	-0.741541476592;7.77156117238e-16;7.77156117238e-16;7.77156117238e-16;7.77156117238e-16;0.694256308408;0.0625060239641;7.77156117238e-16	NaN	-0.385935379851;7.77156117238e-16;7.77156117238e-16;9.91898927499e-16;7.77156117238e-16;0.35190434167;0.0267889561952;7.77156117238e-16	-0.778153392782;7.77191483207e-16;7.77191483207e-16;7.77191483207e-16;7.77191483207e-16;0.805517237244;3.54962201793e-07;7.77191483207e-16	NaN	NaN	-0.246900502878;7.77156117238e-16;7.77156117238e-16;-5.27106149285e-14;7.77156117238e-16;0.266492400013;8.69363151561e-11;7.77156117238e-16	-0.570690894379;7.80196920781e-16;7.80196920781e-16;-1.97655402593e-13;7.80196920781e-16;0.529325599825;0.0515380894353;7.80196920781e-16	-0.188784382921;7.77156117238e-16;7.77156117238e-16;-4.9411622191e-14;7.77156117238e-16;0.222768149465;1.52553352432e-15;7.77156117238e-16	-0.741551916839;7.77156117238e-16;7.77156117238e-16;-4.10018966077e-14;7.77156117238e-16;0.694333347938;0.0568363240217;7.77156117238e-16	NaN	-0.385945820098;7.77156117238e-16;7.77156117238e-16;-4.40744241578e-14;7.77156117238e-16;0.351981381199;0.0362049205773;7.77156117238e-16	-0.77816383303;7.77232711367e-16;7.77232711367e-16;-5.89930752982e-14;7.77232711367e-16;0.805594276773;7.68753599156e-07;7.77232711367e-16	NaN	NaN	-0.518383015205;7.79195543503e-16;7.79195543503e-16;1.98248781642e-15;7.79195543503e-16;0.435337329531;0.0518344229742;7.79195543503e-16	NaN	-0.689244037665;7.77156117238e-16;7.77156117238e-16;7.77156117238e-16;7.77156117238e-16;0.600345077643;0.0662783001477;7.77156117238e-16	NaN	-0.333637940924;7.77156117238e-16;7.77156117238e-16;9.84695952849e-16;7.77156117238e-16;0.257993110905;0.0264417449181;7.77156117238e-16
ENSMUSG00000032475:100497258-100497970:source	39	t|1e1.1o1|1e2.1o1	FALSE	FALSE	TRUE	2	3	0	chr9	-	100497970-100508429;100497970-100506726	100497258-100497970;100506726-100506879;100508429-100508672	n/a	-0.326057058899;0.326057058899	-0.400991339161;0.400991339161	NaN	NaN	-0.303190496995;0.303190496995	0.200109204957;-0.200109204957	NaN	NaN	-0.341290658135;0.341290658135	NaN	-0.288183346131;0.288183346131	NaN	0.471050484661;-0.471050484661	0.517223009655;-0.517223009655	NaN	0.526166885563;-0.526166885563	0.344891849677;-0.344891849677	0.461536568107;-0.461536568107	NaN	0.224755889355;-0.224755889355	NaN	0.54598500599;-0.54598500599	0.592216180296;-0.592216180296	NaN	0.601108426843;-0.601108426843	0.419826129939;-0.419826129939	0.536470889259;-0.536470889259	NaN	0.299709416418;-0.299709416418	NaN	NaN	-0.44818385816;0.44818385816	NaN	NaN	NaN	-0.48628401686;0.48628401686
ENSMUSG00000026305:91107298-91107390:source	39	s|1e1.1o1|2e1.1o1|2e2.1o1|2e3.1o1	TRUE	TRUE	TRUE	4	4	1	chr1	+	91107389-91108580;91107390-91108580;91107390-91110355;91107390-91112156	91107298-91107390;91108580-91108672;91108580-91108672;91110355-91110447;91112156-91112297	n/a	NaN	1.37028948959e-08;0.177678220823;1.42407711231e-08;-0.202159619818	7.77155481975e-16;0.901915115649;3.08838445557e-12;-0.91728166005	7.77155469528e-16;0.835629331831;7.77156117238e-16;-0.842231361358	7.77151041443e-16;0.8510365371;7.77400641015e-16;-0.863431698469	7.77155462847e-16;0.922675714087;8.33615703937e-11;-0.931578211031	NaN	NaN	NaN	7.77155138845e-16;0.967773634411;7.77156117238e-16;-0.972537349034	NaN	NaN	7.77156117238e-16;0.887827347636;-1.46171127674e-10;-0.86590123701	7.77156117238e-16;0.8215415638;-1.58218914341e-10;-0.790850937261	7.77156117238e-16;0.836948769021;-8.96905899997e-10;-0.812051274055	7.77156117238e-16;0.90858794912;-6.57409238572e-11;-0.880200415849	NaN	NaN	NaN	7.77156117238e-16;0.953681527317;-1.87772640024e-10;-0.921155541151	NaN	-1.65992738369e-08;0.724236618145;-1.72429908446e-08;-0.715122080083	-1.74733445567e-08;0.657950827187;-1.81592213114e-08;-0.640071731827	-6.54108068162e-08;0.673358032689;-6.79783590019e-08;-0.661272069713	-1.63978877733e-08;0.744997267954;-1.68382643105e-08;-0.729468572224	-1.36481935664e-08;-0.177678280824;-1.41840166726e-08;0.202159597498	-1.8806364986e-08;-0.17767776266;-1.95445659314e-08;0.202159597544	NaN	-1.95257168839e-08;0.790133879665;-2.02921548696e-08;-0.770390066454	-1.28025865038e-08;-0.177678324779;1.84227927075e-08;0.202023927106	NaN	NaN	NaN	6.52495585974e-14;-0.901915115543;-2.63982671436e-12;0.91728162351	7.78144431105e-16;-0.901915115543;-4.2646289689e-12;0.917281648283	2.56237094476e-12;-0.901915115543;-2.58613970259e-12;0.913854987682
ENSMUSG00000020612:109653779-109653961:target	39	t|1e1.1o1|1e2.1o1|1e3.1o1	FALSE	FALSE	TRUE	3	4	0	chr11	+	109649527-109653779;109650624-109653779;109651073-109653779	109649405-109649527;109650441-109650624;109650921-109651073;109653779-109653961	n/a	NaN	1.01419792345e-15;-0.267178318433;0.271624344432	NaN	NaN	NaN	NaN	7.77156117238e-16;-0.259545982896;0.262864305117	7.77156117238e-16;-0.447863762661;0.452089259092	NaN	7.77156117238e-16;0.273203811364;-0.268446227389	7.77156117238e-16;-0.265471529274;0.264296029952	-1.48115682151e-11;-0.210734987811;0.223999448203	NaN	-9.17136121017e-12;0.202606607076;-0.211195943996	NaN	NaN	-7.68023636253e-12;-0.203108313901;0.215240364512	-1.1715311988e-11;-0.391430725552;0.404469912079	NaN	-1.08846291764e-11;0.329641309623;-0.316070156604	-6.85929646674e-12;-0.209033980789;0.21667209196	0.00612654313969;0.324895013411;-0.377784690035	4.97678746553e-16;0.413348007583;-0.435196653041	-3.54365259472e-16;0.238748538855;-0.246347011486	0.00111314651226;0.30592754145;-0.355222711391	NaN	NaN	NaN	4.39387171777e-16;0.540382130709;-0.540070572533	NaN	NaN	NaN	NaN	-0.00300824009652;-0.317262676962;0.369024650009	-0.00414205017679;-0.505566559304;0.558235329854	-0.00294339783096;-0.212409395228;0.238463652999
ENSMUSG00000000827:181508166-181508268:target	39	t|1e1.1o1|1e2.1o3|1e3.1o2|2e3.1o2	TRUE	TRUE	TRUE	4	4	1	chr2	+	181499990-181508166;181502053-181508166;181502935-181508166;181502935-181508173	181499845-181499990;181501905-181502554;181502876-181503150;181502876-181503150;181508166-181508268	n/a	NaN	NaN	7.29465562512e-16;0.558763824693;-0.558192855745;7.77156117238e-16	7.00694868797e-16;0.561197148829;-0.554369697321;7.77156117238e-16	0.00236188628116;0.268332478647;-0.30594928664;7.77156117238e-16	6.97952793903e-16;0.567142943173;-0.562189790146;7.77156117238e-16	NaN	NaN	NaN	NaN	NaN	NaN	-7.13200066987e-09;0.618316726164;-0.608532205207;7.77156117238e-16	-7.54467335304e-09;0.6207500503;-0.604709046784;7.77156117238e-16	0.00198085064049;0.327885380295;-0.356288636104;7.77156117238e-16	-7.73189334284e-09;0.626695844645;-0.612529139608;7.77156117238e-16	NaN	NaN	NaN	0.000991169467377;0.183264217694;-0.215031722476;7.77156117238e-16	NaN	-6.17393813501e-15;0.594981906051;-0.602528207421;7.77156117238e-16	-6.61303167044e-15;0.597415230187;-0.598705048997;7.77156117238e-16	0.0029128785644;0.304550560178;-0.350284638317;7.77156117238e-16	-6.16293867728e-15;0.603361024532;-0.606525141822;7.77156117238e-16	NaN	NaN	NaN	0.00207951523081;0.15940311716;-0.209027145928;7.77156117238e-16	NaN	NaN	0.00200039118079;-0.290431345862;0.252243559589;7.77156117238e-16	NaN	7.72065150793e-16;-0.615547823126;0.618438428382;7.77156117238e-16	2.18649361212e-15;-0.698975203212;0.711406096941;7.77156117238e-16	9.97155621492e-11;-0.596542975118;0.588275572602;7.77156117238e-16
ENSMUSG00000028412:53563141-53563450:source	39	s|1e1.1o1|1e2.1o1|2e0	TRUE	FALSE	TRUE	2	3	0	chr4	+	53563221-53565397;53563221-53621595	53563141-53563450;53565397-53567818;53621595-53622478	n/a	NaN	NaN	-0.334849726653;0.334849726653	NaN	NaN	-0.30096402492;0.30096402492	0.237705423154;-0.237705423154	0.283519180525;-0.283519180525	0.222312907794;-0.222312907794	-0.404835122027;0.404835122027	NaN	NaN	-0.242410473468;0.242410473468	NaN	NaN	-0.208504907838;0.208504907838	0.330145311776;-0.330145311776	0.375958409659;-0.375958409659	0.314752520246;-0.314752520246	-0.312395745929;0.312395745929	NaN	-0.253255681792;0.253255681792	NaN	NaN	-0.219330311733;0.219330311733	0.319300041328;-0.319300041328	0.365113153199;-0.365113153199	0.303907255887;-0.303907255887	-0.323242496021;0.323242496021	NaN	0.260453656445;-0.260453656445	NaN	NaN	0.572555809908;-0.572555809908	0.618368907675;-0.618368907675	0.557163018299;-0.557163018299
ENSMUSG00000020458:29733633-29733840:target	39	t|1e1.1o1|1e2.1o1|1e3.1o1|1e4.1o1|1e5.1o1|2e0|3e0	FALSE	TRUE	TRUE	5	6	1	chr11	+	29693693-29733633;29705591-29733633;29708770-29733633;29718882-29733633;29721044-29733633	29693147-29693693;29705535-29705591;29706410-29708770;29718563-29718882;29721034-29721044;29733633-29733840	n/a	-0.208269110028;-0.00100288982328;-0.000120432327589;0.261910604015;7.77156117238e-16	-0.208334223058;-0.00225944665983;-0.000281140268661;0.313200185173;7.77156117238e-16	-0.207648024265;-0.00109827071253;0.472020293298;-0.227499966591;7.77156117238e-16	-0.208111332845;-0.00111905289489;0.188790857722;0.0265668613114;7.77156117238e-16	NaN	-0.204779204012;-0.00113019700436;0.421816705882;-0.191008768304;7.77156117238e-16	NaN	-0.208194935353;-0.00143594064395;-0.000174570714191;0.268478956231;7.77156117238e-16	0.374418204768;0.112888719733;0.0775206778464;-0.583786344441;7.77156117238e-16	-0.208334223058;-0.00166163528645;-0.000203303364812;0.313204682606;7.77156117238e-16	NaN	NaN	4.08905778585e-06;7.77156117238e-16;0.487363195745;-0.489410568115;7.77156117238e-16	1.06077211155e-06;7.77156117238e-16;0.204133760309;-0.201843127682;7.77156117238e-16	NaN	3.26959695187e-05;7.77156117238e-16;0.437159608328;-0.452919581667;7.77156117238e-16	NaN	NaN	0.582687149461;0.152894488569;0.106177757388;-0.845696945816;7.77156117238e-16	NaN	NaN	1.04021299845e-05;7.77156117238e-16;0.487363195826;-0.54070011141;7.77156117238e-16	3.43910818825e-06;7.77156117238e-16;0.204133760391;-0.253132670977;7.77156117238e-16	NaN	6.96018672722e-05;7.77156117238e-16;0.43715960841;-0.504209124962;7.77156117238e-16	0.159935690887;5.52764746241e-07;1.09369373947e-07;-0.219723953616;7.77156117238e-16	NaN	0.582752427826;0.152894132329;0.106040674383;-0.896986494261;7.77156117238e-16	NaN	NaN	-1.84891448725e-06;7.77156117238e-16;-0.283229435436;0.287567440433;7.77156117238e-16	NaN	NaN	0.15924683475;2.28123668523e-07;-0.487353821913;0.320976157787;7.77156117238e-16	-4.57513683889e-06;7.77156117238e-16;-0.487363195557;0.495971831334;7.77156117238e-16	0.582064976846;0.152894489294;-0.381148991278;-0.35628637769;7.77156117238e-16
ENSMUSG00000026670:170149271-170149459:target	39	s|1e1.1o2|1e1.2o2|1e2.2o2	FALSE	TRUE	TRUE	3	3	0	chr1	-	170148046-170149271;170148043-170149271;170143463-170149271	170143397-170143713;170147996-170148046;170147996-170148046;170149271-170149459	n/a	NaN	NaN	-0.256452835817;-0.0482622857855;0.303051687066	NaN	0.253161509506;0.162085613662;-0.414911294491	-0.298094663833;-0.0484799054025;0.347652440971	-0.209747311378;-0.0342537531348;0.254422116483	NaN	NaN	0.331379928979;0.17563850161;-0.505391575295	NaN	NaN	-0.249199655511;-0.0590642789666;0.307801610693	NaN	0.260423441665;0.151079818235;-0.410161370866	-0.29084499937;-0.0589722388115;0.352403446658	-0.202494547008;-0.0440758359808;0.259172040211	NaN	NaN	0.338633109423;0.166875299455;-0.500641651447	NaN	-0.214304961873;-0.0636339880322;0.281275697267	NaN	0.295318323278;0.129973496793;-0.436687288291	-0.25601344271;-0.063626320587;0.325897037053	-0.167563782528;-0.0534239095201;0.232646122279	NaN	NaN	0.373527795786;0.152132082726;-0.527167598996	NaN	NaN	0.50962329331;0.217121885428;-0.717962981547	NaN	NaN	0.295580394977;0.077832713305;-0.366562132378	0.323613724023;0.122240014997;-0.437397163359
ENSMUSG00000001211:78287847-78288073:source	39	t|1e1.1o1|1e2.1o1|1e3.1o1|1e4.1o1|1e5.1o1|1e6.1o1	FALSE	FALSE	TRUE	6	7	1	chr10	-	78288073-78329276;78288073-78320659;78288073-78311961;78288073-78307277;78288073-78297825;78288073-78295335	78287847-78288073;78295335-78295394;78297825-78298198;78307277-78307550;78311961-78311971;78320659-78320690;78329276-78329336	n/a	NaN	-0.209043144585;7.77156117238e-16;7.77156117238e-16;7.77156117238e-16;0.208914519775;7.77156117238e-16	0.421030751952;7.77156117238e-16;7.77156117238e-16;7.77156117238e-16;-0.418631256853;7.77156117238e-16	0.421030751952;7.77156117238e-16;7.77156117238e-16;7.77156117238e-16;-0.418631256853;7.77156117238e-16	NaN	0.421030745761;7.77156117238e-16;7.77156117238e-16;7.77156117238e-16;-0.418631253001;7.77156117238e-16	0.420996004103;7.77156117238e-16;7.77156117238e-16;7.77156117238e-16;-0.418629650136;7.77156117238e-16	0.268814498729;7.77156117238e-16;7.77156117238e-16;7.77156117238e-16;-0.266564943018;7.77156117238e-16	0.271502273869;7.77156117238e-16;7.77156117238e-16;7.77156117238e-16;-0.269576986726;7.77156117238e-16	NaN	NaN	NaN	0.57959700536;7.77156117238e-16;7.77156117238e-16;7.77156117238e-16;-0.577642207492;7.77156117238e-16	0.57959700536;7.77156117238e-16;7.77156117238e-16;7.77156117238e-16;-0.577642207492;7.77156117238e-16	NaN	0.579596999171;7.77156117238e-16;7.77156117238e-16;7.77156117238e-16;-0.577642203641;7.77156117238e-16	0.579562267076;7.77156117238e-16;7.77156117238e-16;7.77156117238e-16;-0.577640601219;7.77156117238e-16	0.427380752137;7.77156117238e-16;7.77156117238e-16;7.77156117238e-16;-0.425575893656;7.77156117238e-16	0.430068527277;7.77156117238e-16;7.77156117238e-16;7.77156117238e-16;-0.428587937365;7.77156117238e-16	0.26025115813;7.77156117238e-16;7.77156117238e-16;7.77156117238e-16;-0.263684233672;7.78460728545e-16	0.257635196177;0.000811575387013;3.28371405853e-13;7.77156117238e-16;-0.324366433464;7.77156117238e-16	0.630073930069;7.77156117238e-16;7.77156117238e-16;7.77156117238e-16;-0.627545810166;7.77156117238e-16	0.630073930069;7.77156117238e-16;7.77156117238e-16;7.77156117238e-16;-0.627545810166;7.77156117238e-16	NaN	0.630073923924;7.77156117238e-16;7.77156117238e-16;7.77156117238e-16;-0.627545806342;7.77156117238e-16	0.630039405159;7.77156117238e-16;7.77156117238e-16;7.77156117238e-16;-0.627544213796;7.77156117238e-16	0.477857676846;7.77156117238e-16;7.77156117238e-16;7.77156117238e-16;-0.47547949633;7.77156117238e-16	0.480545451986;7.77156117238e-16;7.77156117238e-16;7.77156117238e-16;-0.478491540039;7.77156117238e-16	0.310728082852;7.77156117238e-16;7.77156117238e-16;7.77156117238e-16;-0.31358783635;7.79981589584e-16	0.308112120886;0.00134711568911;7.40802589719e-13;7.77156117238e-16;-0.374270036138;7.77156117238e-16	NaN	-0.588629645903;7.77156117238e-16;7.77156117238e-16;7.77156117238e-16;0.588222028471;7.77156117238e-16	NaN	NaN	NaN	NaN
ENSMUSG00000021843:47726226-47726309:source	39	s|1e0|2e1.1o1|2e2.2o2	TRUE	FALSE	TRUE	2	3	0	chr14	+	47726309-47726471;47726309-47730340	47726226-47726309;47726471-47726554;47729659-47730423	n/a	NaN	-0.247719769827;0.247719769827	-0.612690529506;0.612690529506	-0.664399560322;0.664399560322	-0.420638634113;0.420638634113	-0.619945927057;0.619945927057	-0.438130703082;0.438130703082	-0.311424263436;0.311424263436	NaN	-0.533298408534;0.533298408534	-0.238929430625;0.238929430625	NaN	-0.423213886518;0.423213886518	-0.47492353778;0.47492353778	-0.231161712445;0.231161712445	-0.430470074269;0.430470074269	-0.248654050437;0.248654050437	NaN	0.210691484618;-0.210691484618	-0.343821765543;0.343821765543	NaN	-0.364970631012;0.364970631012	-0.416707867239;0.416707867239	NaN	-0.372241060916;0.372241060916	NaN	NaN	0.268936646339;-0.268936646339	-0.285578507668;0.285578507668	NaN	NaN	NaN	NaN	NaN	0.301266265815;-0.301266265815	0.633907276107;-0.633907276107
ENSMUSG00000020130:115220211-115220408:source	39	t|1e1.1o1|1e2.1o1|2e1.1o1	TRUE	TRUE	TRUE	3	3	1	chr10	-	115220408-115221583;115220408-115220688;115220407-115221583	115220211-115220408;115220688-115220738;115221583-115221685;115221583-115221685	n/a	0.313883869402;-0.34619029709;2.51619513035e-05	0.242078613476;-0.281753913305;0.00036240936162	0.464356635011;-0.557683389034;0.0932910710368	0.51680427471;-0.557683389043;0.000828064960297	0.427109612791;-0.556782739159;0.0928419672979	0.566652344356;-0.557683389026;7.7494746659e-16	NaN	0.35888038861;-0.350943258299;7.74066771278e-16	0.336666811356;-0.433078973304;0.0722606558067	0.276003674664;-0.367556165107;0.0641081306657	NaN	NaN	0.150194244528;-0.211493091944;0.0333668664075	0.202920639013;-0.211493091953;0.000655265509889	0.0666723368442;-0.210585541824;0.0585041161477	0.252768474954;-0.211493091936;-3.30177234693e-05	-0.318170864247;0.341373708021;-2.6983966277e-05	NaN	NaN	NaN	NaN	0.222277888737;-0.275929475664;0.0138922193377	0.274736255487;-0.275929475673;0.000522419558784	0.183610444961;-0.275037541806;0.0399214405834	0.324573636699;-0.275929475657;-0.000432991822094	-0.246365562621;0.276937323824;-0.000360977306735	NaN	NaN	NaN	NaN	NaN	NaN	NaN	-0.468643629855;0.552866799965;-0.0950399143972	-0.0941649878279;0.206740130735;-0.0921690888421	NaN
ENSMUSG00000025810:128476150-128476294:source	39	s|1e1.1o1|1e2.1o1	FALSE	FALSE	TRUE	2	3	1	chr8	+	128476294-128477128;128476294-128480885	128476150-128476294;128477128-128477138;128480885-128480989	n/a	0.23303526202;-0.23303526202	0.290415878993;-0.290415878993	-0.230457398951;0.230457398951	-0.274171735892;0.274171735892	-0.241630618238;0.241630618238	-0.275883207329;0.275883207329	-0.211851173086;0.211851173086	0.335660023449;-0.335660023449	NaN	-0.242745553819;0.242745553819	NaN	NaN	-0.463494881221;0.463494881221	-0.507208497563;0.507208497563	-0.474600607471;0.474600607471	-0.508920011403;0.508920011403	-0.444887594615;0.444887594615	NaN	-0.407993628224;0.407993628224	-0.475772509109;0.475772509109	NaN	-0.520920212337;0.520920212337	-0.564610871932;0.564610871932	-0.532146786175;0.532146786175	-0.566309578657;0.566309578657	-0.502267248072;0.502267248072	NaN	-0.465373258052;0.465373258052	-0.533244846018;0.533244846018	-0.241358998686;0.241358998686	NaN	NaN	NaN	NaN	0.566105796755;-0.566105796755	NaN
ENSMUSG00000074238:127813240-127813295:source	39	t|1e1.1o1|1e2.1o1	FALSE	FALSE	TRUE	2	3	1	chr3	-	127813295-127816910;127813295-127815596	127813240-127813295;127815596-127815694;127816910-127817006	n/a	NaN	NaN	0.694142415311;-0.694142415311	0.718895107154;-0.718895107154	0.315991799002;-0.315991799002	0.726049603359;-0.726049603359	NaN	NaN	NaN	0.204003341808;-0.204003341808	NaN	NaN	0.662093642146;-0.662093642146	0.686846333989;-0.686846333989	0.283942515524;-0.283942515524	0.694000830195;-0.694000830195	NaN	NaN	NaN	NaN	NaN	0.741217415791;-0.741217415791	0.765970107634;-0.765970107634	0.363066800443;-0.363066800443	0.773124603929;-0.773124603929	NaN	NaN	NaN	0.251095090617;-0.251095090617	NaN	NaN	-0.378150615346;0.378150615346	NaN	-0.679150589146;0.679150589146	-0.814440711841;0.814440711841	-0.756277279357;0.756277279357
ENSMUSG00000035392:37816916-37817004:target	39	s|1e0|1e1.1o1|1e2.1o1	FALSE	FALSE	TRUE	2	3	0	chr2	-	37805200-37816916;37802273-37816916	37802015-37802273;37805072-37805200;37816916-37817004	n/a	0.279710232534;-0.279710232534	0.523630574225;-0.523630574225	0.902840427301;-0.902840427301	0.855264985731;-0.855264985731	NaN	0.856848998358;-0.856848998358	NaN	NaN	NaN	0.848090593152;-0.848090593152	NaN	0.242322279349;-0.242322279349	0.623131525359;-0.623131525359	0.575554755791;-0.575554755791	NaN	0.577138788831;-0.577138788831	-0.341657081396;0.341657081396	-0.324638956426;0.324638956426	-0.336265647699;0.336265647699	0.568379826819;-0.568379826819	-0.291949603506;0.291949603506	0.379268514211;-0.379268514211	0.331634608938;-0.331634608938	NaN	0.333218896028;-0.333218896028	-0.585577421786;0.585577421786	-0.568642237281;0.568642237281	-0.580220863218;0.580220863218	0.324464814503;-0.324464814503	-0.535882964026;0.535882964026	NaN	NaN	NaN	-0.964772373661;0.964772373661	-0.947734843584;0.947734843584	-0.959375246833;0.959375246833
ENSMUSG00000022770:31853651-31853884:target	38	t|1e0|2e1.1o2|2e2.1o1	FALSE	TRUE	TRUE	2	3	0	chr16	+	31846933-31853843;31847669-31853843	31846834-31846937;31847323-31847669;31853651-31853884	n/a	0.236534325304;-0.236534325304	0.311728702921;-0.311728702921	-0.300664691309;0.300664691309	-0.440234865062;0.440234865062	0.29933302298;-0.29933302298	-0.359325093567;0.359325093567	NaN	NaN	NaN	NaN	NaN	NaN	-0.537199016733;0.537199016733	-0.676769190485;0.676769190485	NaN	-0.59585941899;0.59585941899	-0.342610024732;0.342610024732	NaN	NaN	NaN	NaN	-0.612309209284;0.612309209284	-0.751879383037;0.751879383037	NaN	-0.670969611542;0.670969611542	-0.417720217284;0.417720217284	-0.238841346717;0.238841346717	NaN	-0.207032769756;0.207032769756	NaN	NaN	0.599989668713;-0.599989668713	NaN	NaN	0.373467862546;-0.373467862546	0.446808508894;-0.446808508894
ENSMUSG00000006418:167503089-167503601:source	38	s|1e1.1o1|1e2.1o1	FALSE	FALSE	TRUE	2	3	0	chr2	+	167503601-167507047;167503601-167510876	167503089-167503601;167507047-167507197;167510876-167510982	n/a	-0.299051150523;0.299051150523	NaN	-0.385986504957;0.385986504957	-0.613185172141;0.613185172141	NaN	-0.526973454344;0.526973454344	NaN	NaN	NaN	NaN	NaN	0.352908120501;-0.352908120501	NaN	-0.314134020145;0.314134020145	0.49101129351;-0.49101129351	-0.227917848547;0.227917848547	0.49389860781;-0.49389860781	0.47079286337;-0.47079286337	0.363239967216;-0.363239967216	0.225595440106;-0.225595440106	0.343543909423;-0.343543909423	-0.439843497992;0.439843497992	-0.66704216518;0.66704216518	NaN	-0.580830447379;0.580830447379	NaN	NaN	NaN	NaN	NaN	-0.227198665878;0.227198665878	0.57794614842;-0.57794614842	NaN	0.580829396701;-0.580829396701	0.557728214861;-0.557728214861	0.450175320181;-0.450175320181
ENSMUSG00000022749:57177932-57178020:source	38	t|1e1.1o1|1e2.1o1	FALSE	FALSE	TRUE	2	3	1	chr16	-	57178020-57182851;57178020-57181492	57177932-57178020;57181492-57181536;57182851-57182990	n/a	-0.248293152903;0.248293152903	-0.400981591259;0.400981591259	-0.252769436872;0.252769436872	-0.443722985673;0.443722985673	NaN	-0.359057082481;0.359057082481	0.347344490645;-0.347344490645	0.373127712217;-0.373127712217	NaN	-0.540345019842;0.540345019842	NaN	NaN	NaN	NaN	NaN	NaN	0.595639426809;-0.595639426809	0.621422997683;-0.621422997683	0.265288981462;-0.265288981462	-0.2920479151;0.2920479151	0.392473481568;-0.392473481568	NaN	NaN	NaN	NaN	0.748326086842;-0.748326086842	0.77411583654;-0.77411583654	0.417975651143;-0.417975651143	NaN	0.54516013656;-0.54516013656	NaN	NaN	NaN	0.600113964495;-0.600113964495	0.62589609965;-0.62589609965	0.269763533952;-0.269763533952
ENSMUSG00000025085:57049462-57049509:target	38	s|1e1.1o1|1e2.2o3|1e2.3o3|1e3.1o2	FALSE	TRUE	TRUE	4	4	0	chr19	-	57048433-57049462;57047071-57049462;57047065-57049462;57044972-57049462	57044881-57044972;57046925-57047238;57046925-57047238;57048367-57048433;57049462-57049509	n/a	NaN	NaN	NaN	NaN	NaN	NaN	NaN	NaN	NaN	NaN	NaN	NaN	7.77155069724e-16;-0.162305116091;-0.230465299707;0.393552137699	7.77155009113e-16;-0.199212466376;-0.348917553499;0.567232454296	7.77149835561e-16;0.0186491229174;-0.302434700982;0.260610382577	7.77154981615e-16;-0.15231172419;-0.191433570973;0.349669323263	7.77155189263e-16;-0.00673004302288;0.354244351338;-0.295506381001	4.04988036288e-15;-0.00126723717228;0.279207573595;-0.243586576504	NaN	7.77283167496e-16;0.302407420771;-0.189447849942;-0.0858712556366	NaN	NaN	NaN	NaN	NaN	NaN	NaN	NaN	NaN	NaN	NaN	7.77156117238e-16;0.217138922626;-0.0539494028691;-0.127835106544	NaN	7.77156117238e-16;0.0862744705905;0.584709673699;-0.689052662024	3.82035960521e-15;0.118780269973;0.509672897441;-0.637138293819	7.77156117238e-16;0.127045276547;0.291962947024;-0.429372182829
ENSMUSG00000033701:155567248-155567681:source	38	s|1e1.1o1|1e2.1o1|1e3.1o1|1e4.1o1	FALSE	FALSE	TRUE	4	5	1	chr1	+	155567681-155571106;155567681-155572198;155567681-155587440;155567681-155601454	155567248-155567681;155571106-155571189;155572198-155572288;155587440-155587798;155601454-155601536	n/a	NaN	9.56528379866e-16;0.308767904434;2.79286350039e-06;-0.309474269334	NaN	NaN	7.76214557285e-16;0.473283218355;-2.47485100951e-07;-0.461284833302	NaN	7.87573930337e-16;0.188729237403;5.06772858221e-06;-0.202673693732	0.000220185148995;0.387457079326;0.000676084563924;-0.462617462935	7.77057340882e-16;0.313901376272;3.21429016555e-06;-0.331486198321	7.7697462542e-16;0.582719168091;-4.77049087311e-08;-0.564187607356	7.77062787809e-16;0.375605054325;7.30934706663e-06;-0.393303197181	NaN	NaN	-2.37774237416e-13;-0.307183577147;-5.78570093338e-05;0.346106327917	-1.35150941777e-12;0.307357428904;-0.000325844677476;-0.273250327403	NaN	NaN	0.000247235199404;0.221528421356;0.00051402575508;-0.274583028653	NaN	-2.82333056886e-13;0.416793378962;-6.86461741858e-05;-0.376153173364	-1.77641255191e-13;0.209676580899;-3.49943423687e-05;-0.205263452204	5.59565290186e-16;-0.217337644688;-1.68535233046e-06;0.209542315409	5.48107569665e-16;-0.450027058355;-3.64535122943e-06;0.467546165455	NaN	5.62205151228e-16;-0.293434852165;-3.42078573726e-06;0.291004653098	NaN	NaN	NaN	5.21204124501e-16;0.273951263136;-4.07371239952e-06;-0.254713328191	NaN	7.77156117238e-16;-0.232676708906;-4.60275307077e-07;0.257979647209	7.77156117238e-16;0.381863961866;-4.66204177762e-06;-0.361377079988	NaN	NaN	0.000229991940804;0.296037822837;0.000701081209998;-0.362709709621	7.77156117238e-16;0.222482092729;2.65124606004e-06;-0.231578433446
ENSMUSG00000019188:152704622-152708670:target	38	t|1e1.1o1|1e2.2o3|1e2.3o3	TRUE	FALSE	TRUE	3	3	1	chr2	+	152700268-152704622;152704194-152704622;152704490-152704622	152700183-152700268;152703995-152704490;152703995-152704490;152704622-152708670	n/a	NaN	NaN	-0.627978196962;0.568672896717;0.00260335752376	-0.660674524395;0.565257276488;0.0591012133256	-0.414490869756;0.414135335482;7.77156117238e-16	-0.67568271629;0.674591158896;7.77156117238e-16	NaN	NaN	NaN	-0.546166659178;0.545735613501;7.77214050773e-16	NaN	NaN	-0.548678626705;0.489569395502;0.00283565185342	-0.581374954138;0.486153775273;0.0592037025695	-0.335191299499;0.335031834267;7.77156117238e-16	-0.596383146033;0.595487657681;7.77156117238e-16	NaN	NaN	NaN	-0.466867088921;0.466632112287;7.77208074649e-16	NaN	-0.577284752683;0.518094803124;0.00584032515368	-0.609981080117;0.514679182895;0.0552190219564	-0.363797425478;0.363557241889;7.77156117238e-16	-0.624989272012;0.624013065303;7.77156117238e-16	NaN	NaN	NaN	-0.4954732149;0.495157519908;7.77268644416e-16	NaN	NaN	0.213459742946;-0.150841751826;-0.0120301174953	NaN	0.684019888142;-0.62468815565;-0.00227885284927	0.685606589779;-0.626211539074;-0.00347680823623	0.634464746011;-0.57508352689;-0.00221464945652
ENSMUSG00000036644:50168157-50168225:target	37	t|1e1.1o3|2e1.2o3|2e2.1o1|2e3.1o1|3e2.1o1	TRUE	TRUE	TRUE	5	4	1	chr11	+	50163895-50168157;50163896-50168169;50164212-50168169;50165676-50168169;50164212-50168180	50163825-50164095;50163825-50164095;50164162-50164212;50164162-50164212;50165666-50165676;50168157-50168225	n/a	-1.53536273451e-09;-0.194460074271;0.20223169019;2.4980165895e-07;1.16913812921e-15	-1.58411516681e-09;-0.251931669077;0.265250959535;6.78732647259e-07;6.29907856549e-13	-1.69008294903e-09;-0.617091326563;0.633898626253;4.52738164808e-15;7.77157385294e-16	-1.72319716898e-09;-0.601196005438;0.60646633651;7.85062659676e-16;2.64933802447e-11	NaN	-1.7409717263e-09;-0.569258416635;0.58889844447;3.76951214393e-12;7.77156117238e-16	NaN	NaN	NaN	-2.56765767418e-09;-0.660594739151;0.682656092476;1.70422813137e-08;1.62728984886e-08	NaN	NaN	-3.97926662167e-12;-0.422624749626;0.431665950173;-3.02417023229e-07;3.02612175548e-16	-4.2095604718e-12;-0.406729428501;0.40423366043;-3.19915365316e-07;3.02113822063e-11	NaN	-4.31403944127e-12;-0.374791839698;0.38666576839;-3.27849590581e-07;2.62695421876e-16	5.67500043391e-05;0.252790582313;-0.25891121828;-2.6790646962e-07;3.57882677661e-16	-5.33784416288e-12;0.218112997103;-0.202624453449;-4.08433291318e-07;1.35919396999e-16	1.25413473083e-06;0.231277130585;-0.217642764028;-2.38334220803e-07;4.03168618284e-16	2.66659933486e-11;-0.466128162214;0.480423416397;-3.64387147594e-07;1.45942706848e-08	NaN	-2.45016645905e-09;-0.365159649537;0.368647666395;-8.22193552803e-07;-7.61332939366e-13	-2.57918535915e-09;-0.349264328412;0.341215376652;-8.65487056593e-07;6.8724854882e-11	NaN	-2.4204404792e-09;-0.317326739608;0.323647484611;-8.12209529684e-07;-7.52086850801e-13	0.000121814156988;0.310255683618;-0.321933324324;-6.76031033763e-07;-6.25846920027e-13	-2.7758719134e-09;0.275578322977;-0.265643937103;-9.31103004758e-07;-8.62665530838e-13	3.28793442233e-06;0.288742231555;-0.280661051745;-7.34863474553e-07;-6.80383242634e-13	-2.81355758197e-09;-0.408663062131;0.417405132618;-9.34040430532e-07;3.1606745668e-08	5.66889858377e-10;0.228719238408;-0.232395746932;-6.34167852312e-07;-5.87046624434e-13	NaN	NaN	NaN	5.0356648724e-05;0.675415331935;-0.690576224656;-2.44526664777e-15;7.78147248996e-16	3.74831087128e-14;0.640737973308;-0.63429160493;1.96349519868e-10;7.77154365367e-16	1.21207344999e-06;0.653901881103;-0.649308714848;-2.36520307671e-15;7.77155054718e-16
ENSMUSG00000022951:92397263-92397436:source	37	t|1e1.1o1|1e2.1o1	FALSE	FALSE	TRUE	2	3	0	chr16	-	92397436-92465833;92397436-92399896	92397263-92397436;92399896-92400077;92465833-92466146	n/a	NaN	NaN	NaN	NaN	-0.300515385291;0.300515385291	NaN	-0.629759099408;0.629759099408	-0.541897860955;0.541897860955	-0.372461787747;0.372461787747	-0.519687564388;0.519687564388	NaN	NaN	NaN	NaN	NaN	NaN	-0.497657503601;0.497657503601	-0.409796265148;0.409796265148	-0.240360108599;0.240360108599	-0.387585968582;0.387585968582	NaN	NaN	NaN	-0.219291121905;0.219291121905	NaN	-0.548595001133;0.548595001133	-0.46073376268;0.46073376268	-0.291297688984;0.291297688984	-0.438523466114;0.438523466114	NaN	NaN	-0.238616805072;0.238616805072	NaN	-0.56786071217;0.56786071217	-0.479999473717;0.479999473717	-0.310563400509;0.310563400509
ENSMUSG00000025006:40318022-40318068:source	37	t|1e1.1o1|1e2.1o1	FALSE	FALSE	TRUE	2	3	0	chr19	-	40318068-40324747;40318068-40321793	40318022-40318068;40321793-40321960;40324747-40324832	n/a	NaN	NaN	NaN	NaN	-0.25027341734;0.25027341734	0.296480151105;-0.296480151105	0.531537210634;-0.531537210634	NaN	NaN	-0.250241589397;0.250241589397	NaN	NaN	0.221329113929;-0.221329113929	0.284511216489;-0.284511216489	NaN	0.385684059139;-0.385684059139	0.620741118628;-0.620741118628	NaN	NaN	NaN	NaN	0.220847211657;-0.220847211657	0.284052358844;-0.284052358844	NaN	0.385225198147;-0.385225198147	0.620282257637;-0.620282257637	NaN	NaN	NaN	NaN	NaN	-0.382408807598;0.382408807598	NaN	0.399401820468;-0.399401820468	NaN	-0.310351541925;0.310351541925
ENSMUSG00000021709:103833498-103835028:target	37	s|1e1.1o1|1e2.1o1|1e3.1o3|1e4.1o1	FALSE	FALSE	TRUE	4	5	1	chr13	-	103830331-103833498;103828023-103833498;103824926-103833498;103823406-103833498	103823314-103823406;103824720-103824926;103827907-103828023;103830188-103830331;103833498-103835028	n/a	NaN	NaN	0.63023088141;-0.502423120669;-0.020827624061;-0.0151061887655	0.321541573766;-0.328580835372;0.0239417899566;-0.0069244026274	NaN	0.550111645807;-0.476433210087;-0.0211216626093;-0.00183830357041	0.319827310544;-0.211905074671;-0.00580521438228;-0.0546061275402	NaN	0.102349749474;-0.221579704123;-0.0191064381292;0.149506299978	-0.0457353588155;0.214388263936;-0.0252071965772;-0.0666221046708	NaN	NaN	0.666165265013;-0.356963014435;-0.00186307840181;-0.248701644578	0.357475957369;-0.182506146874;0.0223108301614;-0.242023287769	NaN	0.58604602941;-0.330973103847;-0.00201148329775;-0.20920215373	0.355761694148;-0.00337708460703;-0.0013792955424;-0.262045606046	0.0516309267525;0.148140590682;6.83270749144e-05;-0.241589657647	NaN	-0.000171729152983;0.359848533467;-0.002306295741;-0.27406295372	NaN	NaN	NaN	NaN	NaN	NaN	NaN	NaN	NaN	NaN	-0.308689307644;0.173842230663;0.107621031504;4.65026813566e-05	NaN	NaN	-0.310403570866;0.290517990289;7.84630036744e-06;-0.000133979272041	-0.578565775996;0.513936841497;0.0139211608824;0.000115795838373	-0.527493816064;0.280843415344;2.74274712861e-11;0.224667344938
ENSMUSG00000038729:57892869-57896984:target	37	t|1e1.2o2|1e2.1o1|1e3.1o1	FALSE	FALSE	TRUE	3	4	0	chr4	+	57857037-57892869;57883202-57892869;57886327-57892869	57856765-57857037;57883024-57883202;57886289-57886327;57892869-57896984	n/a	NaN	NaN	-0.499536241088;0.00374670219983;0.441053343821	-0.4772094116;0.293933238601;0.1561009823	-0.26438026603;0.157700984705;0.0572248813405	-0.566543340602;-0.0695280234428;0.632122675219	NaN	NaN	NaN	-0.317148853681;0.142699203196;0.144658382386	NaN	NaN	-0.470639561937;0.000132245918615;0.441053343821	-0.448312732449;0.270022563565;0.156100982235	-0.235482541121;0.124600123845;0.0580146966504	-0.537646661451;-0.101913575726;0.632122675219	NaN	NaN	NaN	-0.288252174476;0.0959485616277;0.144659049552	NaN	-0.470668925175;0.000334176543013;0.441053343821	-0.448342095687;0.266848929651;0.156100910171	-0.235506525543;0.112646453776;0.0562057973147	-0.537676024689;-0.101035619862;0.632122675219	NaN	NaN	NaN	-0.288281532402;0.0829431419143;0.144646524727	NaN	0.00035364320611;0.260094821213;-0.284952361399	0.235155675448;0.108892844333;-0.361346930586	NaN	0.538195485063;-0.0316636220415;-0.441053343821	NaN	0.502033621761;-0.0124616326066;-0.441053343821
ENSMUSG00000026655:3772796-3772979:target	37	t|1e1.1o1|1e10.1o1|1e2.1o1|1e3.1o1|1e4.1o1|1e5.1o1|1e6.1o1|1e7.1o1|1e8.1o1|1e9.1o1	FALSE	FALSE	TRUE	10	11	1	chr2	+	3648285-3772796;3770761-3772796;3704075-3772796;3704955-3772796;3713636-3772796;3716275-3772796;3716521-3772796;3731724-3772796;3749391-3772796;3769961-3772796	3648228-3648285;3704013-3704075;3704807-3704955;3713458-3713636;3716265-3716275;3716511-3716521;3731648-3731724;3749381-3749391;3769951-3769961;3770708-3770761;3772796-3772979	n/a	3.42693675145e-08;-3.00543301637e-07;2.12293796024e-10;-5.05990409163e-06;-0.265473576144;2.12293796024e-10;3.97774391007e-08;2.12293796024e-10;0.27321040098;0.000682613671902	NaN	0.2221818217;-3.3034200798e-07;1.34875184062e-11;-5.55804808026e-06;0.000569523917916;1.34875184062e-11;5.55109026771e-07;1.34875184062e-11;-0.17167521734;-0.000175006671292	-6.11633981512e-09;-3.36828206728e-07;-2.20829886164e-14;-5.66694651625e-06;0.269783282346;-2.20829886164e-14;-2.20825538358e-14;-2.20829886164e-14;-0.171675222854;-0.000178428635941	NaN	-5.08593451866e-09;1.19985901213e-05;1.09347219864e-09;-5.72429538721e-06;0.237467865238;1.09347219864e-09;1.09347219864e-09;1.7345082882e-07;-0.171370147248;-0.000176920606054	-4.89066337927e-09;0.322704854937;-1.75019294019e-14;0.00952085466461;-0.157623797276;-1.75019580867e-14;-1.75019580867e-14;-1.75019580867e-14;-0.171638345642;-0.00014279065799	2.87543339132e-07;0.311775255928;-2.88518660816e-14;0.128241253083;-0.218601054331;-2.88518660816e-14;-2.88518660816e-14;-2.88518660816e-14;-0.171675138884;-0.000230873528051	-5.02828980916e-09;-2.76909439928e-07;-1.80163443212e-14;-4.65896232516e-06;-0.28938813408;-1.80163443212e-14;-1.73527472583e-14;-1.79730863269e-14;0.375469477734;-0.000146791759191	NaN	2.37360158303e-05;-7.99782268402e-08;2.87426783558e-13;-4.40207780645e-06;-0.250102256968;2.87426783558e-13;2.87426783558e-13;9.54883891105e-11;0.297084005693;-0.000138723251217	NaN	0.222175051161;-2.42186160461e-10;-2.42186160461e-10;-2.42186160461e-10;0.300799579251;-2.42186160461e-10;5.61965877224e-07;-2.42186160461e-10;-0.444897493273;-0.00979410450573	-5.08832985897e-08;-2.7190715176e-10;-2.7190715176e-10;-2.7190715176e-10;0.535360039097;-2.7190715176e-10;-5.09432177077e-08;-2.7190715176e-10;-0.444897495694;-0.0103903402354	NaN	-5.08810563768e-08;1.42687873179e-05;9.8593519958e-10;9.8593519958e-10;0.503051109716;9.8593519958e-10;-5.09424613458e-08;2.00310415626e-07;-0.444604792287;-0.00883907767642	-4.26105877708e-08;0.322763940001;-2.27701346164e-10;0.0320323293609;0.0188402473549;-2.27701346198e-10;-4.26607641189e-08;-2.27701346198e-10;-0.444862210901;-0.00856701721941	2.66991976052e-07;0.311834340992;-3.47317518674e-10;0.130401810311;0.00109931376934;-3.47317518674e-10;-6.50705142712e-08;-3.47317518674e-10;-0.444897495694;-0.0111470035079	NaN	NaN	NaN	0.222177747923;-3.28908757807e-10;-3.28908757807e-10;-3.28908757807e-10;0.241497122861;-3.28908757807e-10;-3.20051063937e-07;-3.28908757807e-10;-0.324461258057;-0.107060512386	-7.72204181416e-08;-3.82383322687e-10;-3.82383322687e-10;-3.82383322687e-10;0.477249725903;-3.82383322687e-10;-1.82250703479e-06;-3.82383322687e-10;-0.32446126046;-0.107832971434	NaN	-6.98010772438e-08;3.00481617416e-05;2.30759101941e-09;2.30759101941e-09;0.444968835339;2.30759101941e-09;-1.7076641345e-06;4.22552943208e-07;-0.324170617449;-0.097343393949	-6.03162958921e-08;0.322763956498;-2.98677178776e-10;0.0376595722865;0.00165223564548;-2.9867717885e-10;-1.42354707489e-06;-2.9867717885e-10;-0.324426192543;-0.105450438478	5.60784980329e-07;0.311834357489;-4.11553663039e-10;0.130391214747;-0.000323620095479;-4.11553663039e-10;-1.96149267256e-06;-4.11553663039e-10;-0.32446126046;-0.102304567868	-6.55654327149e-08;-3.24670356772e-10;-3.24670356772e-10;-3.24670356772e-10;-0.0059175220862;-3.24670356772e-10;-1.54742734781e-06;-3.24670239446e-10;0.221507865581;-0.104881887526	NaN	NaN	-0.22218289757;-8.89174394879e-12;-8.89174394879e-12;-8.89174394879e-12;0.234544151778;-8.89174394879e-12;-3.65412344348e-07;-8.89174394879e-12;-8.89174394879e-12;-2.23272928366e-09	NaN	-0.222182706896;6.82689947366e-06;5.9664867841e-10;5.9664867841e-10;0.201728843842;5.9664867841e-10;-3.15416045443e-07;9.58614176786e-08;9.3565458347e-07;1.22161502795e-06	-0.222182897531;0.322763979486;-1.16760585241e-11;0.0311047079758;-0.196576142513;-1.16760585545e-11;-4.79821276109e-07;-1.16760585545e-11;1.70649778641e-07;-2.93181195486e-09	-0.222142807993;0.311834380477;-1.86626677111e-11;0.130403128019;-0.253853459785;-1.86626677111e-11;-7.66898408776e-07;-1.86626677111e-11;-1.86626677111e-11;-4.68600011486e-09	-0.222182897532;-1.13187192051e-11;-1.13187192051e-11;-1.13187192051e-11;-0.32462012246;-1.13187192051e-11;-4.6513781375e-07;-1.13186759862e-11;0.547144723751;-2.84158689867e-09
ENSMUSG00000039844:29722224-29722309:target	37	t|1e1.1o1|1e2.1o1|1e3.1o1|1e4.1o1	FALSE	FALSE	TRUE	4	5	0	chr2	+	29707400-29722224;29710308-29722224;29719850-29722224;29720738-29722224	29707198-29707400;29710153-29710308;29719593-29719850;29720643-29720738;29722224-29722309	n/a	NaN	NaN	-0.747412910905;0.100961588688;0.337889598219;0.280887722835	-0.84895641494;0.0410823442633;0.419948919428;0.345905155211	-0.547194749976;0.000388320423462;0.447358504951;0.0169542812803	-0.796361255907;0.0516607860436;0.598584158024;0.0833265326172	NaN	NaN	NaN	-0.84855698197;-3.4774490019e-08;0.347385281917;0.456695529305	NaN	NaN	-0.651395315399;0.0638515982949;0.277286500209;0.288327670138	-0.752938820326;0.00239731156602;0.359345821421;0.353345102486	-0.45117715447;3.94651205038e-05;0.386755406944;0.0367940167804	-0.700343660401;0.00259792299482;0.537981060017;0.106336516392	NaN	NaN	NaN	-0.752539386448;-5.9249329114e-05;0.28678218391;0.46413547658	NaN	NaN	NaN	NaN	NaN	NaN	NaN	NaN	NaN	NaN	NaN	0.20021513987;-0.0573051963546;0.0798499578283;-0.231587969858	-0.00429641662727;-0.00383267286554;0.260694559805;-0.17779262857	0.768238934736;-0.0528474141088;-0.33789705733;-0.334675723115	0.8204253325;-0.100732909044;-0.337897121081;-0.334724454707	0.813415522173;-0.101426171476;-0.337897138796;-0.334724018282
ENSMUSG00000032497:111188762-111188806:target	37	t|1e1.1o1|1e2.1o2|1e2.2o2|1e3.1o1|1e4.1o1|1e5.1o1	TRUE	FALSE	TRUE	6	6	1	chr9	+	111161389-111188762;111167243-111188762;111167244-111188762;111170324-111188762;111180272-111188762;111184279-111188762	111161303-111161389;111167200-111167244;111167200-111167244;111170256-111170324;111180216-111180272;111184190-111184279;111188762-111188806	n/a	NaN	NaN	NaN	NaN	-0.725812336257;-8.24735987724e-11;-0.0955735462562;-0.0488457316907;2.80773796556e-05;0.882695610497	NaN	-0.431375553464;-8.41188737781e-12;0.294366595757;0.146644214118;7.77156375659e-16;7.88340090549e-16	-0.222541100884;-1.36398300059e-11;0.099628793849;0.114619706376;7.77599008301e-16;7.77327424159e-16	NaN	-0.7766310586;-1.58966964163e-11;-0.102536958287;-0.041693815329;7.77156117238e-16;0.974190539936	NaN	NaN	NaN	NaN	-0.756650907004;-2.23563168997e-13;-7.12668439623e-06;-1.69084987313e-12;2.3322872854e-05;0.751191577304	NaN	-0.462216871359;-2.91722544352e-14;0.398026775024;0.198492721904;7.57559451822e-16;-0.131483811649	-0.253382575946;-4.97741251433e-14;0.218547478789;0.168609871926;7.47761868279e-16;-0.13146053981	NaN	-0.807472346786;-4.61899871304e-14;-1.4922990033e-06;-3.53376244375e-13;7.49383607194e-16;0.842686657419	NaN	NaN	NaN	-0.806115029316;-1.21673230271e-06;-1.43457320206e-07;-3.80564216185e-07;3.51147199771e-05;0.828814073962	NaN	-0.51167406769;-2.53883994754e-07;0.398216817639;0.19848596502;-3.96060573757e-10;-0.0320697237829	-0.302839783004;-3.49831639342e-07;0.218737521466;0.168602802554;-5.45741041259e-10;-0.0352818169503	NaN	-0.856929837744;-3.63212742805e-07;-4.28233729563e-08;-1.13602461496e-07;-5.66615918811e-10;0.92030959608	NaN	NaN	-0.920333146298;-5.82062134508e-10;-5.78465925565e-09;-2.68270552918e-12;2.35633539875e-05;0.882695213986	NaN	-0.625899443685;-7.54498867788e-11;0.398219208644;0.198492721879;7.76589727161e-16;5.68971801474e-16	-0.417065159;-1.2059896072e-10;0.218739912526;0.16860987535;7.76713126688e-16;4.25648423577e-16	NaN
ENSMUSG00000049550:123640494-123640554:target	37	s|1e1.1o1|1e2.1o1|1e3.1o1	FALSE	FALSE	TRUE	3	4	0	chr5	-	123638988-123640494;123635278-123640494;123631169-123640494	123630225-123631169;123635174-123635278;123638956-123638988;123640494-123640554	n/a	NaN	NaN	NaN	NaN	NaN	NaN	NaN	NaN	NaN	NaN	NaN	NaN	-0.362027075957;0.75347993663;-0.422286341687	-0.320112173247;0.67893532077;-0.38166240397	0.472456570755;-6.06765025951e-07;-0.469735841207	-0.371311643466;0.835382508741;-0.480890349713	-0.369016358866;0.228921886647;0.00825580525975	-0.35978382759;0.152087607925;0.11027917388	-0.206692714107;-7.98407985417e-08;0.182465978983	0.595626778575;-1.27169705414e-07;-0.592917734015	-0.311393360737;1.64040859966e-06;0.298171930725	NaN	NaN	NaN	NaN	NaN	NaN	NaN	NaN	NaN	NaN	0.834468211491;-0.753496475315;-0.00971328088467	NaN	-4.54061054533e-05;-0.524558045293;0.536039620719	2.42918859421e-05;-0.601365457127;0.601663406272	0.147684516374;-0.753496471517;0.623563871373
ENSMUSG00000037523:131234063-131234355:source	37	s|1e1.1o1|1e3.1o2|2e1.1o1|2e2.1o1	TRUE	TRUE	TRUE	4	4	1	chr2	+	131234127-131238736;131234127-131241880;131234355-131238736;131234355-131240315	131234063-131234355;131238736-131238910;131238736-131238910;131240315-131240492;131241880-131242049	n/a	-0.301901548681;8.26069436392e-16;0.290612230677;9.8961813334e-13	-0.295872912922;4.04589604523e-14;0.27521245461;4.01705424754e-09	0.381652820753;3.12528182554e-06;-0.39974260049;2.60164297692e-09	0.0915611211724;0.00047570891197;-0.217204745617;1.10662834347e-08	NaN	0.213506231272;0.0133792366662;-0.309783594777;8.30388684158e-08	NaN	-0.275234324243;7.70704589058e-16;0.26983951125;7.70705842524e-16	NaN	NaN	NaN	NaN	0.683554625789;3.43499427432e-06;-0.690356134537;2.85828343941e-09	0.461768204676;0.00054229478005;-0.510241122079;1.2618357136e-08	NaN	0.515864946048;0.0147791611324;-0.600395826709;9.60305390522e-08	NaN	NaN	0.451058489055;1.43804664564e-15;-0.439961476965;-9.4196205761e-13	0.247783828028;2.77854858238e-10;-0.255463286196;-1.46064121538e-12	0.331302591451;7.4577501812e-16;-0.320052076134;-9.46370561293e-13	0.677537090567;7.9417836938e-06;-0.675012702571;1.74804930478e-09	0.45573956897;0.00118976382359;-0.494841350606;2.39137121953e-08	NaN	0.509836310342;0.0213925418018;-0.584996055398;1.97691383642e-07	NaN	NaN	0.445029853349;-4.03301356865e-14;-0.424561705491;-4.34926487088e-09	0.241754061852;6.01709080858e-10;-0.240061978685;-5.7239453037e-09	0.325273955743;-3.62644595806e-14;-0.304652304582;-3.75330802266e-09	-0.220543784492;0.000309398421487;0.170915600859;5.43156913214e-09	NaN	NaN	-0.573975188199;-2.70198999199e-06;0.588872749503;-2.24882818934e-09	-0.656884283375;-4.31715422195e-06;0.669567558888;-3.59422497992e-09	-0.232481326767;-2.61931698897e-06;0.250378362911;-2.18000893811e-09
ENSMUSG00000024589:65165572-65165646:source	37	s|1e1.1o1|1e2.1o1|1e3.1o1|1e4.1o1	FALSE	FALSE	TRUE	4	5	1	chr18	+	65165646-65167514;65165646-65172275;65165646-65174045;65165646-65178919	65165572-65165646;65167514-65167573;65172275-65172406;65174045-65174242;65178919-65178996	n/a	NaN	NaN	NaN	NaN	NaN	NaN	NaN	NaN	NaN	NaN	NaN	NaN	-0.183386186657;0.287830052897;-2.65589457982e-05;-0.0100420228422	-0.183451936643;0.296364742247;-2.80950444197e-05;-0.0107427106625	NaN	-0.183451935402;0.296361065532;-2.87916286619e-05;-0.0108572543543	0.790824836163;-0.677988956299;-2.35296849383e-05;-0.00923024112936	0.790414334757;-0.677857061255;-3.58802664235e-05;-0.0123464621507	NaN	-0.183451925924;-0.336989271769;0.103044339173;0.428387743975	0.247085302403;-0.0651570692487;-2.10159686724e-05;-0.00841707956991	-0.199936039171;0.317195503162;-1.53617860583e-07;-0.0702221587057	-0.200002013052;0.325677529768;-1.62170147609e-07;-0.0728758064574	NaN	-0.200001995438;0.32567387909;-1.52182380858e-07;-0.0716865996926	0.774275227564;-0.648676201307;-1.26670332997e-07;-0.0695692846422	0.773867843934;-0.648545291496;-1.74541566591e-07;-0.0667412727868	NaN	-0.200001806758;-0.307675730427;0.123307322001;0.39181115211	0.230078503272;-0.0139741774564;-1.18820202812e-07;-0.069710792372	NaN	NaN	NaN	0.9742114487;-0.96580408603;-1.49590042247e-10;-1.39280667072e-07	0.973800222786;-0.965671960222;-2.39092472436e-10;-2.22615687641e-07	0.376864230112;-0.369037414457;-1.45012200931e-10;-1.35018357008e-07
ENSMUSG00000025085:57049462-57049509:source	37	t|1e1.1o2|1e2.1o1	FALSE	FALSE	TRUE	2	3	0	chr19	-	57049509-57061253;57049509-57051130	57049462-57049509;57051130-57051236;57060964-57061382	n/a	NaN	NaN	-0.513377431535;0.513377431535	-0.806913780583;0.806913780583	-0.299030805829;0.299030805829	-0.545385033739;0.545385033739	NaN	NaN	NaN	NaN	NaN	NaN	-0.513283702972;0.513283702972	-0.80682005202;0.80682005202	-0.298937077266;0.298937077266	-0.545291305176;0.545291305176	NaN	NaN	NaN	NaN	NaN	-0.474256252942;0.474256252942	-0.767792601989;0.767792601989	-0.259909561492;0.259909561492	-0.506263855146;0.506263855146	NaN	NaN	NaN	NaN	NaN	-0.293536349048;0.293536349048	0.213325483654;-0.213325483654	NaN	0.513378218767;-0.513378218767	0.513378218664;-0.513378218664	0.513378218765;-0.513378218765
ENSMUSG00000035268:163703486-163703555:target	37	t|1e1.1o2|1e1.2o2|1e2.1o1|1e3.1o1|1e4.1o1	TRUE	FALSE	TRUE	5	5	0	chr2	+	163658492-163703486;163658659-163703486;163659235-163703486;163661606-163703486;163694156-163703486	163658386-163658659;163658386-163658659;163659150-163659235;163661499-163661606;163694038-163694156;163703486-163703555	n/a	NaN	NaN	NaN	NaN	-0.47258530521;0.154078128804;-6.63865617353e-05;-1.42875057044e-10;0.323415581532	NaN	NaN	NaN	-0.337403727014;-0.0164454602821;-4.26116757363e-05;-1.49879171503e-11;0.413958909119	-0.314654532682;0.00490851694372;0.14571488305;0.154933596856;-0.000738471292498	-0.0790369255939;-0.0130932323762;-0.000476421053123;-1.41613799414e-11;0.213271903926	NaN	0.271749121151;0.000261425427142;-0.0225040458007;-1.12138319462e-10;-0.209505312323	0.311382674596;0.00093872528634;-0.0542377302005;-1.18824558912e-10;-0.246359865296	-0.287305309071;0.162278914327;-0.0186516177105;-6.73592455652e-10;0.175958859776	0.349091624055;0.000660260298719;-0.13046100423;-1.18188457225e-10;-0.268367565234	0.170277087617;-9.15618914264e-06;0.000178012481558;0.0626952554515;-0.278192600001	0.366556328064;-0.00235029916425;-0.0141683379286;-7.02794145488e-11;-0.220914469527	-0.149117520111;-0.00140670074337;-0.00645230098806;-8.85232669471e-11;0.267775468626	NaN	NaN	NaN	NaN	NaN	NaN	NaN	NaN	NaN	NaN	NaN	NaN	-0.559054550836;0.134654575671;0.00457514420018;-1.13556860185e-12;0.38673978752	NaN	NaN	NaN	-0.423872972641;-0.0565435241542;0.000453894780919;-1.42020755241e-13;0.477283115106
ENSMUSG00000036087:72974531-72974846:target	37	t|1e1.1o1|1e2.1o1	FALSE	FALSE	TRUE	2	3	0	chr5	+	72958286-72974531;72965881-72974531	72958149-72958286;72965804-72965881;72974531-72974846	n/a	NaN	NaN	0.291736558569;-0.291736558569	0.34806037194;-0.34806037194	NaN	0.310843940805;-0.310843940805	0.415643940416;-0.415643940416	NaN	NaN	-0.2395692879;0.2395692879	NaN	NaN	0.374431555682;-0.374431555682	0.430755368374;-0.430755368374	NaN	0.393538937244;-0.393538937244	0.498338936851;-0.498338936851	NaN	NaN	NaN	NaN	0.302070728687;-0.302070728687	0.358394578005;-0.358394578005	NaN	0.321178145091;-0.321178145091	0.425978146482;-0.425978146482	NaN	NaN	-0.229235094024;0.229235094024	NaN	NaN	-0.301834796356;0.301834796356	NaN	NaN	-0.325035796454;0.325035796454	-0.367701091469;0.367701091469
ENSMUSG00000022270:25964224-25964350:target	37	t|1e1.1o1|1e2.1o1|1e3.1o1|1e4.1o1|1e5.1o1|1e6.1o1|1e7.1o1|1e8.1o1	FALSE	FALSE	TRUE	8	9	1	chr15	+	25895143-25964224;25933626-25964224;25933816-25964224;25933872-25964224;25940950-25964224;25941243-25964224;25942781-25964224;25943326-25964224	25895113-25895143;25933616-25933626;25933806-25933816;25933862-25933872;25940887-25940950;25941126-25941243;25942771-25942781;25943316-25943326;25964224-25964350	n/a	NaN	NaN	0.792193011224;-0.402985286707;-1.72109272639e-07;-8.96630528883e-09;-0.148756238175;-0.210239219487;-5.05498291025e-11;-5.05498291025e-11	0.843242032083;-0.40502893347;-1.65785106754e-07;5.54533459332e-10;-0.148758695654;-0.218816734356;9.64498104521e-09;9.64498104521e-09	-0.0734669728514;-0.389717535929;-1.37509485594e-06;-7.16409565691e-08;-0.147030764982;0.650717795889;-4.04240827565e-10;-4.04240827565e-10	0.789081689264;-0.405191309584;-1.77291464276e-07;-9.23631644241e-09;-0.147335691384;-0.195736603182;-5.21071135135e-11;-5.21071135135e-11	0.252915464754;-0.298761715947;-1.30669076132e-07;-7.30999305225e-09;0.00566799472343;-0.00109339843211;-4.12464332097e-11;3.3731150468e-10	NaN	0.391646224856;-0.365227599532;-1.44264001893e-07;-7.51571602552e-09;0.00026032132728;-0.000268996293815;-4.24071891393e-11;-4.24071891393e-11	-0.129092426822;-0.405191309586;-2.65068780691e-07;-1.38093578999e-08;-0.0723238754206;0.653480507277;-7.79196180563e-11;1.80462202049e-08	0.321020075359;-0.21548125505;-1.28441572902e-07;7.65716221636e-10;-0.000379213252043;-0.000510113790269;7.82691327463e-09;7.82691327463e-09	NaN	NaN	NaN	NaN	NaN	NaN	NaN	NaN	NaN	NaN	NaN	NaN	NaN	NaN	NaN	NaN	NaN	NaN	NaN	NaN	-0.91145474575;0.000873062791359;-2.83264012527e-13;-2.83264012527e-13;-2.83264012527e-13;0.860951724407;-2.83264012527e-13;-2.83264012527e-13	NaN	-0.539269248938;0.0869841687716;1.02202094315e-08;-1.90314702218e-14;0.235456718755;0.15514928645;-3.6003758996e-14;4.01039953095e-10	-0.922680426125;0.46969093651;0.100332440594;0.000528503914345;0.123746099897;0.148682145897;-5.61835788781e-14;-5.8074366053e-14	-0.400542756027;0.00092704868263;-3.49141690986e-14;-3.49141690986e-14;0.172312206554;0.184620204798;-3.49141690986e-14;-3.49141690986e-14
ENSMUSG00000091803:81474234-81474649:target	37	s|1e1.1o2|1e1.2o2|1e2.1o1|1e3.1o1|2e0|3e0	TRUE	TRUE	TRUE	4	4	0	chr12	-	81472351-81474587;81472171-81474587;81374507-81474587;81359344-81474587	81359026-81359344;81374418-81374507;81470704-81472351;81470704-81472351;81474234-81474649	n/a	0.114263606126;0.151275253722;7.77156117238e-16;-0.268782992314	0.158421048599;0.136545102294;7.77156117238e-16;-0.299950486949	NaN	NaN	0.303048718169;0.0169530069354;7.77156117238e-16;-0.361062429196	NaN	NaN	0.206937689294;0.0986930245712;7.77156117238e-16;-0.31255270367	0.37088958535;0.000717275680121;7.77156117238e-16;-0.408412180605	NaN	0.281820503928;0.0939716046243;7.77156117238e-16;-0.383852832586	NaN	-0.0508937720859;-0.170829725312;7.77156117238e-16;0.260839617301	-0.145184542231;-0.170829725312;7.77156117238e-16;0.319827477883	NaN	-0.113803598689;-0.170829725312;7.77156117238e-16;0.311890937333	-0.111321569942;-0.167679506915;7.77156117238e-16;0.265068013547	NaN	0.25660345983;-0.118598710407;7.77156117238e-16;-0.138218984451	NaN	NaN	-0.104692121574;-0.156240940415;7.77156117238e-16;0.292007111936	-0.189325932656;-0.156240945984;7.77156117238e-16;0.350994973086	NaN	-0.157995379508;-0.156240942673;7.77156117238e-16;0.343058431983	-0.155622821596;-0.153089835194;7.77156117238e-16;0.296235508183	NaN	0.212467681474;-0.1019772162;7.77156117238e-16;-0.0957446472904	NaN	NaN	NaN	0.252003357486;0.0692028074093;7.77156117238e-16;-0.353119054182	NaN	NaN	0.155888967791;0.129370494928;7.77156117238e-16;-0.304609328657	0.319844224717;0.0517571031305;7.77156117238e-16;-0.400468805591
ENSMUSG00000063275:14044783-14044871:target	36	s|1e1.1o1|1e2.1o1	FALSE	FALSE	TRUE	2	3	0	chr2	-	14040955-14044783;14035957-14044783	14035779-14035957;14040834-14040955;14044783-14044871	n/a	NaN	0.268882989785;-0.268882989785	-0.3126080491;0.3126080491	-0.235680472664;0.235680472664	0.560326912418;-0.560326912418	-0.309867807338;0.309867807338	-0.213228438847;0.213228438847	NaN	NaN	0.660093400871;-0.660093400871	NaN	0.229216528976;-0.229216528976	-0.352252328676;0.352252328676	-0.275326810815;0.275326810815	0.520682807595;-0.520682807595	-0.349513387218;0.349513387218	-0.253252501067;0.253252501067	NaN	-0.215239895128;0.215239895128	0.620449399609;-0.620449399609	-0.235402211421;0.235402211421	-0.581504707455;0.581504707455	-0.504568067586;0.504568067586	0.291442724495;-0.291442724495	-0.578782094381;0.578782094381	-0.482495004836;0.482495004836	NaN	-0.444483756017;0.444483756017	0.391208983827;-0.391208983827	-0.464642773093;0.464642773093	NaN	0.872931705229;-0.872931705229	NaN	NaN	NaN	NaN
ENSMUSG00000039361:90196916-90197020:source	36	s|1e1.1o1|1e2.1o1	FALSE	FALSE	TRUE	2	3	1	chr7	+	90197020-90206160;90197020-90207583	90196916-90197020;90206160-90206261;90207583-90209447	n/a	NaN	NaN	0.293976582399;-0.293976582399	0.313755663986;-0.313755663986	0.34413861659;-0.34413861659	0.253383426757;-0.253383426757	NaN	NaN	NaN	0.472593875494;-0.472593875494	NaN	NaN	0.242863000953;-0.242863000953	0.26264208254;-0.26264208254	0.293025035144;-0.293025035144	0.202269845311;-0.202269845311	NaN	NaN	NaN	0.421480294048;-0.421480294048	NaN	0.242741914917;-0.242741914917	0.262520996504;-0.262520996504	0.292903949107;-0.292903949107	0.20214875926;-0.20214875926	NaN	NaN	NaN	0.421359208011;-0.421359208011	NaN	NaN	NaN	NaN	-0.294025595083;0.294025595083	-0.294018495181;0.294018495181	-0.294025598977;0.294025598977
ENSMUSG00000039367:20683885-20684021:source	36	s|1e1.1o1|1e2.1o1	FALSE	FALSE	TRUE	2	3	1	chr14	+	20684021-20685212;20684021-20686509	20683885-20684021;20685212-20685280;20686509-20686620	n/a	NaN	NaN	0.561530205841;-0.561530205841	0.785945832739;-0.785945832739	0.740954685313;-0.740954685313	0.597249811683;-0.597249811683	NaN	NaN	NaN	0.737683329996;-0.737683329996	NaN	NaN	0.506810679472;-0.506810679472	0.73122630637;-0.73122630637	0.686235158944;-0.686235158944	0.542530285314;-0.542530285314	NaN	NaN	NaN	0.682963803627;-0.682963803627	NaN	0.560645908388;-0.560645908388	0.785061535285;-0.785061535285	0.740070387859;-0.740070387859	0.596365514229;-0.596365514229	NaN	NaN	NaN	0.736799032543;-0.736799032543	NaN	0.224415625496;-0.224415625496	NaN	NaN	-0.561530205934;0.561530205934	-0.561530205934;0.561530205934	-0.561530182205;0.561530182205
ENSMUSG00000042569:60844165-60844343:target	36	t|1e1.1o2|1e2.1o1|1e3.1o1	FALSE	FALSE	TRUE	3	4	1	chr11	+	60830731-60844165;60837929-60844165;60841978-60844165	60830631-60830760;60837919-60837929;60841968-60841978;60844165-60844343	n/a	-0.370563978745;0.381792768155;-1.0651221354e-05	-0.361437181887;0.370063022608;-2.47953903845e-05	0.282653348256;-0.250872477224;1.09714020184e-06	0.285363033512;-0.250872456504;-1.19931131825e-05	NaN	0.285293613392;-0.250872451732;-1.1875807856e-05	0.285363085278;-0.250872477348;-9.59040139377e-06	NaN	0.282478048514;-0.250652585246;-9.75557978607e-06	0.0135347760308;-0.250872476152;0.191148652408	-0.33456496712;0.356726283722;-9.31661120412e-06	NaN	0.653217769938;-0.632665245379;1.40662782943e-05	0.655927012274;-0.632665224663;-7.387943083e-08	NaN	0.655857619574;-0.632665219897;2.02477053243e-07	0.655927064037;-0.632665245503;-6.19784952499e-08	0.401975781853;-0.39419285293;2.88393931146e-07	0.653041495722;-0.632445310501;5.28285749676e-08	0.461506920513;-0.632665244305;0.19318127009	NaN	0.644110012935;-0.620935499839;3.23221562506e-05	0.646800216191;-0.620935479282;-3.80749883807e-07	NaN	0.646731314095;-0.620935474537;2.2928480924e-07	0.646800267481;-0.62093549996;-2.97638309284e-07	0.392848984995;-0.382463107383;3.32585678692e-07	0.643934720066;-0.620717180775;-4.02808697759e-08	0.452380123655;-0.620935498774;0.19316616099	NaN	NaN	NaN	NaN	NaN	-0.25123658148;0.238472392444;-1.74103932676e-05	NaN
ENSMUSG00000001105:78536361-78536576:source	36	s|1e1.1o1|1e2.2o2	FALSE	FALSE	TRUE	2	3	0	chr11	+	78536576-78538510;78536576-78538834	78536361-78536576;78538510-78538738;78538812-78538962	n/a	NaN	NaN	0.301349396579;-0.301349396579	0.353218646223;-0.353218646223	0.286505947374;-0.286505947374	0.326029716514;-0.326029716514	NaN	NaN	NaN	0.357060483012;-0.357060483012	NaN	NaN	0.288502702906;-0.288502702906	0.34037195255;-0.34037195255	0.27365925504;-0.27365925504	0.313183022841;-0.313183022841	NaN	NaN	NaN	0.34421378924;-0.34421378924	NaN	0.20399517553;-0.20399517553	0.255864844575;-0.255864844575	NaN	0.228675914591;-0.228675914591	-0.200503391973;0.200503391973	NaN	NaN	0.2597066948;-0.2597066948	-0.210079070719;0.210079070719	NaN	NaN	NaN	-0.404502252518;0.404502252518	-0.347546658626;0.347546658626	-0.328141113633;0.328141113633
ENSMUSG00000021711:104150050-104150183:source	36	t|1e1.1o2|1e2.1o1|1e3.1o1	FALSE	FALSE	TRUE	3	4	0	chr13	-	104150183-104154296;104150183-104154220;104150183-104152165	104150050-104150183;104152165-104152182;104154220-104154233;104154292-104154340	n/a	NaN	NaN	0.405008678238;7.77156117238e-16;-0.40489866725	0.401272354299;7.77156117238e-16;-0.401186476066	-0.261392522831;7.80440071566e-16;0.261043701334	0.447882087665;7.77156117238e-16;-0.448132351512	NaN	NaN	NaN	NaN	NaN	NaN	0.464652611905;7.77156117238e-16;-0.464408579109	0.460916155288;7.77156117238e-16;-0.460696244591	-0.20143761189;7.79883451143e-16;0.20121619046	0.507528173882;7.77156117238e-16;-0.507644303603	NaN	NaN	NaN	NaN	NaN	0.348504694839;7.77156117238e-16;-0.348157779227	0.344762497532;7.77156117238e-16;-0.34443924303	-0.317902920717;7.81264567095e-16;0.317791500657	0.39141550725;7.77156117238e-16;-0.391426467046	NaN	NaN	NaN	-0.242069587513;7.78860100226e-16;0.241892112377	NaN	NaN	-0.666400260291;7.79911599607e-16;0.665941333966	NaN	-0.442993411404;7.77156117238e-16;0.442798108357	-0.494840396178;7.77156117238e-16;0.494517016799	-0.334641627058;7.77156117238e-16;0.334357513576
ENSMUSG00000026305:91112156-91112297:source	36	s|1e1.1o1|1e2.1o1|1e3.1o1	FALSE	FALSE	TRUE	3	4	0	chr1	+	91112297-91112653;91112297-91114596;91112297-91120141	91112156-91112297;91112653-91112814;91114596-91117315;91120141-91120190	n/a	NaN	NaN	7.77154846712e-16;-0.323744400609;0.325700233284	7.77154821818e-16;-0.347919298735;0.349239548073	NaN	7.77154808456e-16;-0.369382796954;0.371041749963	1.98238953664e-10;0.346410083322;-0.356659434382	8.91540810272e-05;0.506817356126;-0.547435500697	NaN	7.77154160453e-16;-0.323417293199;0.325437595479	NaN	NaN	7.77156117238e-16;-0.243720344032;0.253888681779	7.77156117238e-16;-0.267897058746;0.277429815834	NaN	7.77156117238e-16;-0.289360403508;0.299231971091	2.36732064648e-10;0.426434215162;-0.428471052586	0.000100146601049;0.586841488233;-0.61924772557	7.77156117238e-16;0.232637043741;-0.232059360754	7.77156117238e-16;-0.243393160652;0.253625976856	NaN	NaN	NaN	NaN	NaN	NaN	NaN	NaN	NaN	NaN	NaN	NaN	NaN	2.10030889843e-10;0.67015364356;-0.682358922911	9.31384086649e-05;0.830560916176;-0.873133101424	7.77156117238e-16;0.476356473126;-0.485947231273
ENSMUSG00000063275:14035779-14035957:source	36	t|1e1.1o1|1e2.1o1	FALSE	FALSE	TRUE	2	3	0	chr2	-	14035957-14044783;14035957-14040834	14035779-14035957;14040834-14040955;14044783-14044871	n/a	NaN	-0.310279430451;0.310279430451	0.350776604465;-0.350776604465	0.202854262104;-0.202854262104	-0.53887603602;0.53887603602	0.347631469609;-0.347631469609	0.243620765045;-0.243620765045	NaN	NaN	-0.622474012622;0.622474012622	NaN	-0.209102986953;0.209102986953	0.451684312364;-0.451684312364	0.304435356737;-0.304435356737	-0.437968088259;0.437968088259	0.448540518222;-0.448540518222	0.3445624269;-0.3445624269	NaN	0.276125337673;-0.276125337673	-0.52156649324;0.52156649324	0.257444208684;-0.257444208684	0.661064326148;-0.661064326148	0.513807271154;-0.513807271154	-0.228596080975;0.228596080975	0.657939835868;-0.657939835868	0.553934373418;-0.553934373418	NaN	0.48549725199;-0.48549725199	-0.312194580615;0.312194580615	0.466816151411;-0.466816151411	NaN	-0.889649943795;0.889649943795	NaN	NaN	NaN	NaN
ENSMUSG00000021000:59146847-59146957:target	36	t|1e1.1o1|1e2.1o2|1e3.1o1	FALSE	FALSE	TRUE	3	4	0	chr12	+	59137786-59146847;59144770-59146847;59146362-59146847	59137698-59137786;59144699-59144975;59146336-59146362;59146847-59146957	n/a	NaN	NaN	0.516432598494;-0.0467734040006;-0.462813365581	0.574626364884;3.62641459355e-05;-0.596746644352	NaN	0.586469305618;-0.0371920514355;-0.548192704234	NaN	NaN	NaN	NaN	NaN	NaN	0.438786451358;-0.114731591918;-0.310370266256	0.496980217748;-0.005256143065;-0.444303545026	NaN	0.508823158483;-0.114511151927;-0.395749604908	-0.17649070461;-0.114715158212;0.320589022224	-0.176490703005;-0.114651061623;0.32058902003	NaN	NaN	NaN	0.535259420206;-0.000243000277335;-0.507434283375	0.593453186596;0.00340746370902;-0.641367562145	NaN	0.605296127331;-0.000238496430836;-0.592813622027	NaN	NaN	0.079938176243;0.130288702385;-0.229201560666	NaN	NaN	NaN	-0.38761404562;2.95285432859e-07;0.376339238215	NaN	-0.615277156047;-7.86061300129e-12;0.630959288479	-0.615277156047;-1.25643344358e-11;0.630959286282	-0.432881457923;0.148038779349;0.278223040992
ENSMUSG00000027763:60595594-60595764:target	36	t|1e1.1o1|1e2.1o2|1e2.2o2|1e3.1o1	TRUE	FALSE	TRUE	4	4	1	chr3	+	60501423-60595594;60528978-60595594;60529804-60595594;60547494-60595594	60501252-60501423;60528756-60529804;60528756-60529804;60547484-60547494;60595594-60595764	n/a	-0.213459831241;2.10205000972e-06;0.0227541653305;0.135627908431	NaN	-0.62384284689;1.58198658777e-06;0.610443342483;6.0685559822e-06	-0.604550970546;0.00011799393942;0.609826137381;-8.02873918991e-07	-0.577555344986;-2.62368534186e-09;0.610165513791;-6.27629003806e-06	-0.626214921286;5.60420824115e-05;0.647680449613;-8.11155054964e-07	-0.401169850958;0.0056307865522;0.388257948559;-6.41989293231e-07	-0.517542260069;5.53255739376e-07;0.539594434015;-9.79695379218e-07	-0.245462868377;-6.35888435097e-11;0.228541816286;0.000708969769364	-0.338602663009;-5.06623740156e-10;0.253913960422;0.10202785002	NaN	NaN	-0.410378212932;-8.05997640657e-07;0.526742980961;-0.134235718532	-0.391084819153;0.000131134142515;0.526125775859;-0.135871312008	-0.364088168482;-1.52573223056e-05;0.526465064308;-0.135617904418	-0.41275298896;6.18891614529e-05;0.563980088663;-0.135870518937	-0.187479728761;0.00538091616546;0.304557587003;-0.13586954337	-0.304075559146;-2.81690316844e-06;0.455894072492;-0.135846629568	NaN	NaN	NaN	NaN	NaN	NaN	NaN	NaN	NaN	NaN	NaN	NaN	NaN	NaN	NaN	0.222649895686;0.00505251494729;-0.222185391974;-5.92662351572e-06	NaN	0.378356878026;-1.32564153911e-06;-0.381901518487;0.000644899108699
ENSMUSG00000024277:23832853-23833793:target	36	t|1e1.1o2|1e2.1o1|1e3.1o1	FALSE	FALSE	TRUE	3	4	1	chr18	+	23772659-23832853;23804221-23832853;23828836-23832853	23772604-23774684;23803984-23804221;23828826-23828836;23832853-23833793	n/a	0.275764116445;-0.27613566306;7.77156117238e-16	0.234663673977;-0.235337604834;3.68806913325e-15	NaN	NaN	0.575975185803;-0.576072428937;7.77156117238e-16	NaN	0.443114046301;-0.443234939309;7.77156117238e-16	NaN	NaN	NaN	0.241630709152;-0.241891702116;7.77156117238e-16	NaN	NaN	-0.334230906752;0.325944424397;7.77156117238e-16	0.300211069353;-0.299936765873;7.77156117238e-16	-0.214686751134;0.208185113068;7.77156117238e-16	NaN	-0.426343572436;0.426501717675;3.05004289766e-14	-0.216574042817;0.216904596764;7.77156117238e-16	NaN	NaN	NaN	-0.293131486153;0.28514728064;-2.93471617092e-15	0.34131049064;-0.340733909759;-1.31181155904e-14	NaN	0.207838741122;-0.207272967372;-2.12217017031e-15	-0.385254384344;0.385716901223;5.44319547912e-14	NaN	NaN	NaN	-0.216920169392;0.219607321412;7.77156117238e-16	0.417521805214;-0.406273854766;7.77156117238e-16	NaN	0.284660665712;-0.273436365138;7.77156117238e-16	-0.309030435749;0.320161736806;2.84158820619e-14	NaN
ENSMUSG00000032497:111161303-111161389:source	36	s|1e1.1o1|1e2.1o1|1e3.1o1	FALSE	FALSE	TRUE	3	4	1	chr9	+	111161389-111162848;111161389-111167200;111161389-111188762	111161303-111161389;111162848-111162901;111167200-111167244;111188762-111188806	n/a	NaN	NaN	NaN	NaN	0.844783502398;-0.0538653551575;-0.780350388979	NaN	7.87974661446e-16;0.475442352721;-0.475261626735	7.77139747062e-16;0.313033854235;-0.312746234694	NaN	0.937634676444;-0.0626681703323;-0.865925059367	NaN	NaN	NaN	NaN	0.84276171141;-3.32884167351e-06;-0.817343191392	NaN	-1.153984809e-05;0.547335019393;-0.512254429579	-1.75994977587e-05;0.384926520907;-0.349739037537	NaN	0.93560448327;-6.96964863049e-07;-0.902909105347	NaN	NaN	NaN	0.844224794613;-3.14014048655e-05;-0.820112915132	NaN	-6.65906351512e-06;0.546875278792;-0.515024151799	-9.17508681359e-06;0.384466780305;-0.352508759758	NaN	0.937151327065;-9.37894930167e-06;-0.90576611001	NaN	NaN	0.844783502248;-5.1581456796e-07;-0.85313343297	NaN	7.85118476879e-16;0.547411432687;-0.548044671309	7.71545314252e-16;0.385002934201;-0.385529279268	NaN
ENSMUSG00000002546:32296965-32297008:target	36	t|1e1.1o1|1e2.1o1|1e3.1o1	FALSE	FALSE	TRUE	3	4	1	chr2	+	32292215-32296965;32293395-32296965;32296721-32296965	32292093-32292215;32293315-32293395;32296626-32296721;32296965-32297008	n/a	-0.064895552302;0.342715283651;-0.223911593396	NaN	-0.275508192591;-0.00101752739494;0.323224455664	-0.292279290751;4.88386031441e-05;0.283974550204	-0.265351162117;0.419505151927;-0.154016221451	-0.317293666954;-0.00104287606476;0.334980474738	-0.303201190856;-0.000833319956925;0.360941565105	-0.268118739933;-0.00133455010237;0.32266456343	NaN	-0.317281361672;0.111933328571;0.196777793631	NaN	NaN	-0.151242772437;-0.381770033015;0.547186074859	-0.168052701885;-0.336913529907;0.507936164593	NaN	-0.193114652898;-0.381719203179;0.55894508557	-0.178970962153;-0.381773179125;0.584906099321	-0.140857308372;-0.381773114417;0.546626571046	0.0584238823593;-0.284612719388;0.171136223791	-0.193102099946;-0.226183255402;0.420777348387	0.00057002145135;-0.362853201438;0.318525586037	NaN	NaN	NaN	NaN	NaN	NaN	NaN	NaN	NaN	NaN	0.000476496743361;0.458559894617;-0.484637132938	NaN	NaN	NaN	0.267250358414;0.0960238187062;-0.37313520362
ENSMUSG00000056121:78384744-78384819:source	36	t|1e1.1o1|1e2.1o1	FALSE	FALSE	TRUE	2	3	0	chr17	-	78384819-78400630;78384819-78386991	78384744-78384819;78386991-78387071;78400630-78400898	n/a	NaN	NaN	-0.635859237517;0.635859237517	-0.703315641974;0.703315641974	-0.501291200539;0.501291200539	-0.634159291226;0.634159291226	NaN	NaN	NaN	-0.583662793687;0.583662793687	NaN	NaN	-0.585526389312;0.585526389312	-0.65298279377;0.65298279377	-0.450958352334;0.450958352334	-0.583826443021;0.583826443021	NaN	NaN	NaN	-0.533329945482;0.533329945482	NaN	-0.635667336832;0.635667336832	-0.703123741289;0.703123741289	-0.501099299854;0.501099299854	-0.633967390541;0.633967390541	NaN	NaN	NaN	-0.583470893002;0.583470893002	NaN	NaN	NaN	NaN	0.687942823831;-0.687942823831	0.687941510748;-0.687941510748	0.684608721081;-0.684608721081
ENSMUSG00000031511:11819638-11819731:target	36	t|1e1.2o2|1e2.1o1	FALSE	FALSE	TRUE	2	3	0	chr8	+	11815300-11819638;11817884-11819638	11815161-11815300;11817660-11817884;11819638-11819731	n/a	NaN	NaN	-0.210691594379;0.210691594379	-0.334062356726;0.334062356726	NaN	-0.297851661535;0.297851661535	-0.256832934299;0.256832934299	-0.214407032127;0.214407032127	NaN	-0.278013216714;0.278013216714	NaN	NaN	-0.406244062845;0.406244062845	-0.529610019595;0.529610019595	-0.202852440356;0.202852440356	-0.493399324417;0.493399324417	-0.452380600334;0.452380600334	-0.41044430791;0.41044430791	NaN	-0.473560880569;0.473560880569	-0.232209176891;0.232209176891	-0.350922594174;0.350922594174	-0.474288551968;0.474288551968	NaN	-0.438077858985;0.438077858985	-0.397059131665;0.397059131665	-0.3551228377;0.3551228377	NaN	-0.418239413893;0.418239413893	NaN	NaN	0.202995311256;-0.202995311256	NaN	NaN	NaN	0.26536332657;-0.26536332657
ENSMUSG00000000827:181501905-181502554:source	36	s|1e1.1o1|1e2.1o2|2e1.1o1|3e0	TRUE	TRUE	TRUE	3	3	1	chr2	+	181502053-181502876;181502053-181508166;181502057-181502876	181501905-181502554;181502876-181503150;181502876-181503150;181508166-181508268	n/a	NaN	NaN	-0.53600737842;0.542305579229;7.77156117238e-16	-0.472975517828;0.476806114362;7.77169047517e-16	-0.246691924402;0.245953635754;3.30293268602e-15	-0.541926027018;0.54911818323;7.77156117238e-16	NaN	NaN	NaN	NaN	NaN	NaN	-0.60518843259;0.604768664168;7.77156117238e-16	-0.542156571998;0.5392691993;7.77170862412e-16	-0.315872979545;0.308416723432;2.87482112256e-15	-0.611107081188;0.611581268169;7.77156117238e-16	NaN	NaN	NaN	-0.201085448087;0.190762431919;2.77103502286e-12	NaN	-0.560286452044;0.598342277351;-2.11942813019e-06	-0.497254591453;0.532842812484;-2.23101340218e-06	-0.270970998839;0.301990336616;-8.34806378226e-06	-0.566205100643;0.605154881353;-2.09371860873e-06	NaN	NaN	NaN	NaN	NaN	NaN	0.289315453036;-0.296351940733;2.89647085449e-15	NaN	0.603619885635;-0.604010665572;7.77160497934e-16	0.66244633563;-0.657319590016;8.54397385923e-16	0.559754570431;-0.556339436385;7.77156117238e-16
ENSMUSG00000038615:96827733-96828223:source	35	t|1e1.1o2|1e1.2o2|1e2.1o1|2e0	TRUE	TRUE	TRUE	3	3	0	chr11	-	96828223-96829823;96828223-96829819;96828223-96829411	96827733-96828223;96829411-96829502;96829819-96829968;96829819-96829968	n/a	NaN	NaN	7.77156117238e-16;0.641104973639;-0.641436975037	7.77156117238e-16;0.499620265607;-0.499807310882	NaN	7.77156117238e-16;0.714614241233;-0.715003549002	NaN	NaN	7.77156117238e-16;0.315760581491;-0.315884573597	NaN	NaN	NaN	7.77156117238e-16;0.734398683575;-0.734764400148	7.77156117238e-16;0.592913975543;-0.593134735994	NaN	7.77156117238e-16;0.807907951186;-0.808330974131	NaN	NaN	7.77156117238e-16;0.409054291427;-0.409211998709	NaN	NaN	7.77156117238e-16;0.775264403608;-0.775368596189	7.77156117238e-16;0.633779695576;-0.633738932034	NaN	7.77156117238e-16;0.848773675154;-0.848935174025	NaN	NaN	7.77156117238e-16;0.44992001146;-0.449816194749	NaN	NaN	NaN	7.77156117238e-16;-0.705639213971;0.705836060338	NaN	7.77156117238e-16;-0.590621497384;0.590875181262	7.77156117238e-16;-0.685302877801;0.685469095546	7.77156117238e-16;-0.325344392148;0.325552401439
ENSMUSG00000064030:128765147-128765391:target	35	t|1e1.1o1|1e2.1o1|1e3.1o1	FALSE	FALSE	TRUE	3	4	1	chr10	+	128747998-128765147;128748566-128765147;128750337-128765147	128747879-128747998;128748455-128748566;128750283-128750337;128765147-128765391	n/a	0.180508623646;-0.220599159216;0.000482277969975	0.384288054313;-0.30996669808;-0.0134040997246	-0.368811094318;0.398546677545;-0.00040251399516	-0.430699899309;0.441714317272;-7.39324492951e-05	NaN	-0.392406118393;0.349583698186;0.00195065869385	0.229977314209;-0.0799549472493;-0.0517425749713	0.391568644956;-0.344088871162;-0.00657526362149	NaN	0.23375996783;-0.200291537686;-0.000735718746591	0.336502574604;-0.252588902929;-0.0269632378644	NaN	-0.556380813996;0.619175645246;-0.00221993259689	-0.618269692118;0.662343284972;-0.000974703388451	NaN	-0.579975838091;0.570212665886;0.000160605939097	NaN	0.20391796525;-0.0951330365391;-0.0234832213074	NaN	NaN	NaN	-0.753099117596;0.708447926084;0.00126513666265	-0.814991268781;0.75161556581;0.00631228453356	NaN	-0.776694144855;0.659484946724;0.0830982725532	NaN	NaN	-0.249110973192;0.159442297033;0.0251536576402	NaN	NaN	NaN	NaN	NaN	0.598848418862;-0.533648532283;-0.00480773152293	0.760379739128;-0.742624018274;-0.000392668545059	0.503982983689;-0.546500922857;0.000639599604317
ENSMUSG00000039844:29707198-29707400:source	35	s|1e1.1o2|1e1.2o2|1e2.1o1|1e3.1o1	FALSE	TRUE	TRUE	4	4	1	chr2	+	29707400-29710153;29707400-29710156;29707400-29719593;29707400-29722224	29707198-29707400;29710153-29710308;29710153-29710308;29719593-29719850;29722224-29722309	n/a	NaN	NaN	0.328535366996;0.310294166572;-1.07516025399e-05;-0.687199022121	0.408498119521;0.477882491507;-2.25884663299e-05;-0.926703951188	0.145954811232;0.244140611492;-0.000177514137859;-0.39914705264	0.342136586046;0.41489412715;-2.29385480316e-05;-0.794744412005	NaN	NaN	NaN	0.339293900741;0.367014367496;0.00563981696068;-0.800148984509	NaN	NaN	0.304633366533;0.278549038682;-0.000229026428008;-0.570491880211	0.384596119059;0.446137363618;-0.000263743451098;-0.809998704528	0.0944292433118;0.21239477045;-0.00145601397818;-0.282439906666	0.318234585583;0.383148999261;-0.000270453267589;-0.678037270095	NaN	NaN	NaN	0.315391900279;0.335269239606;0.000563390022989;-0.683441842599	NaN	NaN	NaN	NaN	NaN	NaN	NaN	NaN	NaN	NaN	0.0229300752806;0.167557915447;-7.48380729877e-06;-0.239485974124	-0.182338823728;-0.018716921984;-7.66399640087e-05;0.28805196914	NaN	-0.328535939268;-0.310294769639;-9.93187574098e-06;0.701943533781	-0.328535939268;-0.310294771345;-1.58993861593e-05;0.702027792869	-0.328535939268;-0.310294771345;-9.64596772742e-06;0.702028450131
ENSMUSG00000022892:85056324-85056526:target	35	s|1e1.1o1|1e2.1o1|1e3.1o1|1e4.1o1|1e5.1o1	FALSE	FALSE	TRUE	5	6	1	chr16	-	85055689-85056324;85043743-85056324;85040307-85056324;85030365-85056324;84978285-85056324	84978064-84978285;85030228-85030365;85040251-85040307;85043576-85043743;85055679-85055689;85056324-85056526	n/a	NaN	NaN	7.77156117238e-16;-0.584601455149;7.77156117238e-16;0.591558135755;7.77156117238e-16	7.77156117238e-16;-0.635576287314;7.77156117238e-16;0.642832707602;7.77156117238e-16	NaN	7.77156117238e-16;-0.635576287314;7.77156117238e-16;0.642832707602;7.77156117238e-16	NaN	8.31813470551e-16;0.284603563152;7.77156117238e-16;-0.279184531202;7.77156117238e-16	7.77156117238e-16;0.23602966732;7.77156117238e-16;-0.228966802024;7.77156117238e-16	7.77156117238e-16;0.258426575311;9.12600828893e-16;-0.272085073018;7.77156117238e-16	7.77156117238e-16;0.236207321662;7.77156117238e-16;-0.229362914555;7.77156117238e-16	NaN	7.77156117238e-16;-0.605669532631;7.77156117238e-16;0.610614926252;7.77156117238e-16	7.77156117238e-16;-0.65664431898;7.77156117238e-16;0.661889496807;7.77156117238e-16	NaN	7.77156117238e-16;-0.65664431898;7.77156117238e-16;0.661889496807;7.77156117238e-16	NaN	8.38568312323e-16;0.26353554011;7.77156117238e-16;-0.260127782914;7.77156117238e-16	7.77156117238e-16;0.214961635654;7.77156117238e-16;-0.209910012819;7.77156117238e-16	7.77156117238e-16;0.23735854345;8.98629052361e-16;-0.253028283696;7.77156117238e-16	7.77156117238e-16;0.215139289996;7.77156117238e-16;-0.210306125351;7.77156117238e-16	7.77156117238e-16;-0.67699315142;7.77156117238e-16;0.679083800078;7.77156117238e-16	7.77156117238e-16;-0.727965956101;7.77156117238e-16;0.730358314713;7.77156117238e-16	NaN	7.77156117238e-16;-0.727965956101;7.77156117238e-16;0.730358314713;7.77156117238e-16	NaN	NaN	NaN	NaN	NaN	NaN	7.77156117238e-16;0.696918377029;7.77156117238e-16;-0.700924776264;7.77156117238e-16	NaN	7.77156117238e-16;0.745531413633;7.77156117238e-16;-0.757405587603;7.77156117238e-16	8.34261363946e-16;0.869204479999;7.77156117238e-16;-0.87074252531;7.77156117238e-16	7.77156117238e-16;0.820630610781;7.77156117238e-16;-0.820524923357;7.77156117238e-16
ENSMUSG00000014402:46892358-46892560:source	35	t|1e1.1o2|1e2.1o2	FALSE	FALSE	TRUE	2	3	1	chr7	-	46892560-46907051;46892560-46901027	46892358-46892560;46901025-46901118;46906589-46907177	n/a	NaN	NaN	0.426647594295;-0.426647594295	0.441994387775;-0.441994387775	0.323249853871;-0.323249853871	0.469414703093;-0.469414703093	NaN	NaN	NaN	0.343821289475;-0.343821289475	NaN	NaN	0.350229139988;-0.350229139988	0.365575933467;-0.365575933467	0.24683136451;-0.24683136451	0.392996248786;-0.392996248786	NaN	NaN	NaN	0.267402835162;-0.267402835162	NaN	0.397884866043;-0.397884866043	0.413231659523;-0.413231659523	0.294487125614;-0.294487125614	0.440651974841;-0.440651974841	NaN	NaN	NaN	0.315058561223;-0.315058561223	NaN	NaN	NaN	NaN	-0.426647517435;0.426647517435	-0.371317077758;0.371317077758	-0.426632808853;0.426632808853
ENSMUSG00000045103:85190610-85190702:source	35	s|1e1.1o2|1e1.2o2|1e2.1o1	FALSE	TRUE	TRUE	3	3	1	chrX	+	85190702-85197504;85190702-85197508;85190702-85202471	85190610-85190702;85197504-85197535;85197504-85197535;85202471-85206141	n/a	NaN	NaN	0.19644708119;2.5016473716e-11;-0.20811114666	0.242540549198;1.48051970909e-06;-0.275425167058	0.293435883334;6.89332009353e-09;-0.323545377261	0.194817294989;1.79134588605e-05;-0.230652791031	-0.29863414365;9.75463506102e-08;0.293699773896	-0.224509775892;4.93728071297e-09;0.216310512939	NaN	0.380848373831;8.60197231912e-09;-0.381444618268	NaN	NaN	NaN	0.234529302518;1.60397241224e-06;-0.249441576556	0.285424279246;-4.7236241992e-07;-0.29756156601	0.186811047615;2.06275901576e-05;-0.204668308301	-0.306649141622;4.58605769441e-08;0.319690773115	-0.232690216339;-1.02182525562e-07;0.242687680434	-0.183211552757;-6.28320348792e-08;0.204954287451	0.372833882998;-9.23771961672e-08;-0.355461027783	NaN	NaN	NaN	NaN	NaN	NaN	NaN	NaN	NaN	NaN	NaN	NaN	NaN	-0.495139565667;1.0333324569e-07;0.501830689751	-0.421197920008;5.12384162798e-09;0.424832781886	-0.372253049646;-2.17021853661e-11;0.38713566364
ENSMUSG00000059447:30163669-30163743:target	35	t|1e1.1o5|1e1.2o5|1e1.3o5|1e1.4o5|1e1.5o5|1e2.1o1|1e3.1o1	TRUE	FALSE	TRUE	7	4	1	chr5	+	30155339-30163669;30155382-30163669;30155386-30163669;30155441-30163669;30155573-30163669;30158665-30163669;30160048-30163669	30155248-30155573;30155248-30155573;30155248-30155573;30155248-30155573;30155248-30155573;30158478-30158665;30159928-30160048;30163669-30163743	n/a	NaN	NaN	0.255220629023;-0.269945145335;7.77156117238e-16;7.77156117238e-16;7.77156117238e-16;7.77156117238e-16;5.73022847954e-08	0.212281361836;-0.236748942697;7.94278716134e-16;7.77156117238e-16;7.77156117238e-16;7.77156117238e-16;5.13139837909e-07	NaN	0.248968864581;-0.242884563621;7.77156117238e-16;7.77156117238e-16;7.77156117238e-16;7.79084577802e-16;7.83783608617e-16	0.252428628083;-0.24433845972;7.77156117238e-16;7.77156117238e-16;7.77156117238e-16;7.77156117238e-16;7.77156117238e-16	NaN	0.202498755779;-0.192131762093;9.58724713294e-16;7.77156117238e-16;7.77156117238e-16;7.77156117238e-16;7.77156117238e-16	NaN	NaN	NaN	0.371847480735;-0.324589913804;7.77156117238e-16;7.77156117238e-16;7.77156117238e-16;7.14268285644e-16;6.29812409255e-08	0.328920744379;-0.291398221389;7.96682045549e-16;7.77156117238e-16;7.77156117238e-16;7.1062946113e-16;5.85162272502e-07	0.0448948257151;-0.205974421891;7.77156117238e-16;7.77156117238e-16;7.77156117238e-16;4.00033592272e-16;0.152965249955	0.365595721213;-0.297529378311;7.77156117238e-16;7.77156117238e-16;7.77156117238e-16;7.11208816278e-16;7.84820607042e-16	0.369055479793;-0.298983228197;7.77156117238e-16;7.77156117238e-16;7.77156117238e-16;7.21444834566e-16;7.77156117238e-16	NaN	0.319150820288;-0.246863666569;9.64856278036e-16;7.77156117238e-16;7.77156117238e-16;7.27594439781e-16;7.77156117238e-16	0.161689251358;-0.248895593487;7.77156117238e-16;7.77156117238e-16;7.77156117238e-16;6.98203001508e-16;0.121586391994	0.276380821008;-0.200254366285;7.77156117238e-16;7.77156117238e-16;7.77156117238e-16;7.27399206928e-16;7.77156117238e-16	0.370630441334;-0.309497579405;7.77156117238e-16;7.77156117238e-16;7.77156117238e-16;-1.52513416108e-07;1.45687394829e-07	0.327703704979;-0.276305886883;8.22092104428e-16;7.77156117238e-16;7.77156117238e-16;-1.60542277587e-07;1.34661634239e-06	NaN	0.364378681813;-0.282437043895;7.77156117238e-16;7.77156117238e-16;7.77156117238e-16;-1.50663535566e-07;7.93310840002e-16	0.367838440392;-0.283890893791;7.77156117238e-16;7.77156117238e-16;7.77156117238e-16;-1.25405892276e-07;7.77150095176e-16	NaN	0.317933780888;-0.231771281882;1.26961664126e-15;7.77156117238e-16;7.77156117238e-16;-1.36317306363e-07;7.77149571089e-16	0.160026198092;-0.233803122406;7.77156117238e-16;7.77156117238e-16;7.77156117238e-16;-1.79393734912e-07;0.121579076158	0.275163781592;-0.184741140351;7.77156117238e-16;7.77156117238e-16;7.77156117238e-16;-1.17641936625e-07;7.77150468076e-16	NaN	-0.313056898408;0.106647431585;7.77156117238e-16;7.77156117238e-16;7.77156117238e-16;7.77156117238e-16;0.152956918512	NaN	NaN	-0.331839162642;0.223541282917;7.77156117238e-16;7.77156117238e-16;3.32146632911e-09;0.0525381242923;-7.9162845108e-08	NaN
ENSMUSG00000022517:4932200-4932298:source	35	s|1e1.1o1|1e2.1o1	FALSE	FALSE	TRUE	2	3	1	chr16	+	4932298-4934195;4932298-4936896	4932200-4932298;4934195-4934239;4936896-4938296	n/a	NaN	NaN	0.472635044397;-0.472635044397	0.446683020703;-0.446683020703	0.430018672267;-0.430018672267	0.465120736347;-0.465120736347	NaN	NaN	NaN	0.529028077572;-0.529028077572	NaN	NaN	0.378934301959;-0.378934301959	0.352982278265;-0.352982278265	0.336317929829;-0.336317929829	0.371419993909;-0.371419993909	NaN	NaN	NaN	0.435327335134;-0.435327335134	NaN	0.311865433235;-0.311865433235	0.285913409541;-0.285913409541	0.269249054404;-0.269249054404	0.304351125185;-0.304351125185	NaN	NaN	NaN	0.36825846641;-0.36825846641	NaN	NaN	NaN	NaN	-0.411125095745;0.411125095745	-0.302692764032;0.302692764032	-0.401413915935;0.401413915935
ENSMUSG00000017132:118193615-118193697:source	35	t|1e1.1o1|1e2.1o1|1e3.1o1|1e4.1o1|1e5.1o1|1e6.1o1	FALSE	FALSE	TRUE	6	7	1	chr11	-	118193697-118248439;118193697-118226850;118193697-118218959;118193697-118212649;118193697-118202373;118193697-118201479	118193615-118193697;118201479-118201489;118202373-118202383;118212649-118212742;118218959-118219025;118226850-118226979;118248439-118248592	n/a	NaN	NaN	-0.551581017139;7.7714309435e-16;7.7714309435e-16;-0.000153990791971;0.546820952669;1.41582387226e-07	-0.397590246695;7.77142839189e-16;7.77142839189e-16;-0.0622353743586;0.472377910215;7.77142839189e-16	NaN	-0.527167457985;7.77142702228e-16;7.77142702228e-16;-0.0618276057065;0.593629565598;7.86330807855e-16	NaN	-0.497329909912;7.77138907566e-16;7.77138907566e-16;0.561130286559;-0.00233654697068;7.77138907566e-16	NaN	NaN	NaN	NaN	-0.628976044535;7.77156117238e-16;7.77156117238e-16;0.000119989553567;0.58945923438;1.55613866734e-07	-0.474985274091;7.77156117238e-16;7.77156117238e-16;-0.00103894694212;0.515016191927;7.77156117238e-16	NaN	-0.604562485381;7.77156117238e-16;7.77156117238e-16;-0.00106397844126;0.636267847309;7.87781878611e-16	NaN	-0.574724937308;7.77156117238e-16;7.77156117238e-16;0.590405232918;-6.55771958952e-07;7.77156117238e-16	NaN	NaN	NaN	-0.632478312013;7.77156117238e-16;7.77156117238e-16;2.44428177381e-05;0.589538095774;3.59961442556e-07	-0.478487541569;7.77156117238e-16;7.77156117238e-16;-0.0127991159535;0.515095053321;7.77156117238e-16	NaN	-0.608064752859;7.77156117238e-16;7.77156117238e-16;-0.0122632616209;0.636346708703;7.99562450011e-16	NaN	-0.578227204786;7.77156117238e-16;7.77156117238e-16;0.57920823811;-2.17196303792e-13;7.77156117238e-16	NaN	NaN	NaN	NaN	0.564143227092;7.77156117238e-16;7.77156117238e-16;-0.00307602837627;-0.520304162242;-9.44010363182e-07	NaN	0.669765054709;7.785327512e-16;7.785327512e-16;-0.00907298924749;-0.589536673513;-1.22378803725e-07	0.00387073343899;7.77156117238e-16;7.77156117238e-16;0.577711884466;-0.589538095787;-1.95601157478e-07	0.592867982808;7.77156117238e-16;7.98186514102e-16;0.000119933839602;-0.58953809532;-1.18633740783e-07
ENSMUSG00000021870:26437160-26438738:target	35	s|1e1.2o2|1e2.1o1|2e0	TRUE	FALSE	TRUE	2	3	0	chr14	-	26429910-26438679;26428316-26438679	26428242-26428316;26429788-26430101;26437160-26438738	n/a	NaN	-0.518828281239;0.518828281239	NaN	NaN	-0.586119606693;0.586119606693	NaN	0.200468559445;-0.200468559445	0.200220183929;-0.200220183929	NaN	-0.564057838208;0.564057838208	NaN	-0.504148716065;0.504148716065	NaN	NaN	-0.571440041518;0.571440041518	NaN	0.21514812496;-0.21514812496	0.214899985677;-0.214899985677	NaN	-0.549378273033;0.549378273033	NaN	0.566935449289;-0.566935449289	0.591404993454;-0.591404993454	NaN	0.607883488654;-0.607883488654	0.719296844513;-0.719296844513	0.719050541677;-0.719050541677	0.446620522614;-0.446620522614	NaN	0.428372340666;-0.428372340666	NaN	-0.634226774742;0.634226774742	NaN	NaN	NaN	NaN
ENSMUSG00000005417:59743771-59743827:target	35	t|1e1.1o1|1e2.1o1	FALSE	FALSE	TRUE	2	3	0	chr11	+	59741261-59743771;59742098-59743771	59740509-59741261;59741991-59742098;59743771-59743827	n/a	NaN	NaN	0.347221173548;-0.347221173548	0.36080819263;-0.36080819263	0.259905123006;-0.259905123006	0.263784670921;-0.263784670921	NaN	NaN	NaN	0.254975330027;-0.254975330027	NaN	NaN	0.295832621068;-0.295832621068	0.30941964015;-0.30941964015	0.208516151091;-0.208516151091	0.212396118376;-0.212396118376	NaN	NaN	NaN	0.203586772774;-0.203586772774	NaN	0.33583968698;-0.33583968698	0.349426706062;-0.349426706062	0.248523631699;-0.248523631699	0.252403184353;-0.252403184353	NaN	NaN	NaN	0.243593843412;-0.243593843412	NaN	NaN	NaN	NaN	-0.306141177822;0.306141177822	-0.312935952181;0.312935952181	-0.347750543326;0.347750543326
ENSMUSG00000056121:78400630-78400898:target	35	s|1e1.1o1|1e2.1o1	FALSE	FALSE	TRUE	2	3	0	chr17	-	78387071-78400630;78384819-78400630	78384744-78384819;78386991-78387071;78400630-78400898	n/a	NaN	NaN	0.578374650138;-0.578374650138	0.581204996918;-0.581204996918	0.435233295174;-0.435233295174	0.541810282089;-0.541810282089	NaN	NaN	NaN	0.516352467318;-0.516352467318	NaN	NaN	0.578198780425;-0.578198780425	0.581029127206;-0.581029127206	0.435057425461;-0.435057425461	0.541634412376;-0.541634412376	NaN	NaN	NaN	0.516176597605;-0.516176597605	NaN	0.57731068737;-0.57731068737	0.58014103415;-0.58014103415	0.434169332406;-0.434169332406	0.540746319321;-0.540746319321	NaN	NaN	NaN	0.51528850455;-0.51528850455	NaN	NaN	NaN	NaN	-0.578374650138;0.578374650138	-0.578374650138;0.578374650138	-0.578374650137;0.578374650137
ENSMUSG00000026888:64953562-64953718:source	35	t|1e1.1o1|1e2.1o1	FALSE	FALSE	TRUE	2	3	0	chr2	-	64953718-65021087;64953718-64975557	64953562-64953718;64975557-64975769;65021087-65021219	n/a	0.264138428165;-0.264138428165	0.285677717258;-0.285677717258	0.308649863975;-0.308649863975	0.308649841173;-0.308649841173	0.218802322218;-0.218802322218	0.308650012787;-0.308650012787	NaN	NaN	0.308650012811;-0.308650012811	-0.485411220035;0.485411220035	0.270146570561;-0.270146570561	NaN	NaN	NaN	NaN	NaN	-0.320775427741;0.320775427741	-0.284126112394;0.284126112394	NaN	-0.749535673612;0.749535673612	NaN	NaN	NaN	NaN	NaN	-0.342223725203;0.342223725203	-0.305574409856;0.305574409856	NaN	-0.770983971074;0.770983971074	NaN	NaN	NaN	NaN	-0.365300837848;0.365300837848	-0.328651522501;0.328651522501	NaN
ENSMUSG00000027981:113608340-113608411:target	35	s|1e1.1o1|1e2.1o1	FALSE	FALSE	TRUE	2	3	0	chr3	-	113607299-113608340;113605647-113608340	113605067-113605647;113606336-113607299;113608340-113608411	n/a	NaN	NaN	0.553149569062;-0.553149569062	0.34785805443;-0.34785805443	NaN	0.479308440963;-0.479308440963	NaN	NaN	NaN	0.341577296346;-0.341577296346	NaN	NaN	0.729246372977;-0.729246372977	0.523954858344;-0.523954858344	NaN	0.655405244877;-0.655405244877	0.224404704213;-0.224404704213	NaN	0.294038787354;-0.294038787354	0.517674101032;-0.517674101032	0.301884612849;-0.301884612849	0.579630978977;-0.579630978977	0.374339464338;-0.374339464338	NaN	0.505789850871;-0.505789850871	NaN	NaN	NaN	0.368058705923;-0.368058705923	NaN	-0.205291494476;0.205291494476	NaN	NaN	-0.504840750453;0.504840750453	-0.67101505029;0.67101505029	-0.435207585622;0.435207585622
ENSMUSG00000036087:72958149-72958286:source	35	s|1e1.1o1|1e2.1o1	FALSE	FALSE	TRUE	2	3	0	chr5	+	72958286-72965804;72958286-72974531	72958149-72958286;72965804-72965881;72974531-72974846	n/a	NaN	NaN	-0.293742649081;0.293742649081	-0.373540979174;0.373540979174	NaN	-0.254834777266;0.254834777266	-0.370382350085;0.370382350085	NaN	NaN	0.300138282302;-0.300138282302	NaN	NaN	-0.413202205766;0.413202205766	-0.493000534708;0.493000534708	NaN	-0.374294563135;0.374294563135	-0.489841905619;0.489841905619	NaN	NaN	NaN	NaN	-0.331597194262;0.331597194262	-0.411395523739;0.411395523739	NaN	-0.292689392638;0.292689392638	-0.40823689465;0.40823689465	NaN	NaN	0.262283815051;-0.262283815051	NaN	NaN	0.384235700297;-0.384235700297	NaN	NaN	0.401076969615;-0.401076969615	0.430924938805;-0.430924938805
ENSMUSG00000020792:116295544-116295689:source	35	t|1e1.1o1|1e2.1o1|1e3.1o1	FALSE	FALSE	TRUE	3	4	0	chr11	-	116295689-116300266;116295689-116297571;116295689-116296730	116295544-116295689;116296730-116296880;116297571-116297768;116300266-116300433	n/a	NaN	NaN	-0.644930404554;0.629979299569;0.00024359377064	-0.650489904658;0.663760036751;-1.40874275667e-05	-0.672436363671;0.673020660076;-5.08619323918e-05	-0.702867996497;0.715096245947;-1.42306373272e-05	NaN	NaN	NaN	-0.668013444138;0.660234534104;1.6996600466e-05	NaN	NaN	-0.585434255435;0.568201074764;0.000290282523952	-0.59099375554;0.601981811946;-2.90563262254e-06	-0.612940214553;0.611242435271;3.26631317437e-05	-0.643371847378;0.653318021142;-2.97537563317e-06	NaN	NaN	NaN	-0.608517295019;0.598456309298;3.09383009894e-05	NaN	-0.526611525396;0.518262366662;0.000416791331589	-0.532171025501;0.552043103845;-0.000171716285587	-0.554117484514;0.56130372717;-0.000558719509079	-0.584549117339;0.603379313041;-0.000161178884436	NaN	NaN	NaN	-0.54969456498;0.548517601197;-0.00011520851842	NaN	NaN	NaN	NaN	0.677757256876;-0.665184626008;-0.000223903574107	0.682687360028;-0.680232606906;-8.23161154468e-05	0.646019694254;-0.679453308253;0.000311665659725
ENSMUSG00000052934:121560386-121560462:source	35	t|1e1.1o1|1e2.1o2|1e3.1o1	FALSE	FALSE	TRUE	3	4	1	chr8	-	121560462-121566275;121560462-121564638;121560462-121562760	121560386-121560462;121562760-121562770;121564331-121564724;121566275-121566346	n/a	NaN	NaN	NaN	0.268459665941;-0.268239081518;7.77156117238e-16	-0.391456814043;0.346941761393;0.000138968584959	0.361362465934;-0.365570303287;7.77156117238e-16	0.293647546415;-0.294755457443;4.34166397367e-11	0.213945636647;-0.214959673488;7.77157788525e-16	NaN	-0.46410247997;0.459811564062;7.77156117238e-16	NaN	NaN	0.312815723826;-0.311460383089;7.77156117238e-16	0.384818392724;-0.383259930942;7.77156117238e-16	-0.275098087192;0.231920438604;0.000115495721346	0.47772386375;-0.480592591627;7.77156117238e-16	0.410006293203;-0.409776332161;5.18469637693e-11	0.330304541561;-0.329980658213;7.77157995071e-16	NaN	-0.347743753188;0.344790714639;7.77156117238e-16	0.229249327721;-0.227928897188;7.77156117238e-16	0.286335530048;-0.281046579364;7.68634935586e-16	0.3583381994;-0.352846127703;7.68186234144e-16	-0.301578281009;0.262334695051;0.000173676833704	0.451291582034;-0.450204580145;7.68738316486e-16	0.38352655257;-0.379363100465;1.11460367205e-10	0.303824347783;-0.299566854489;7.67505574265e-16	NaN	-0.374223946966;0.375204518362;7.67132655064e-16	0.202749538162;-0.197476719486;7.70583631234e-16	NaN	-0.587913811087;0.543381295059;0.00011668354986	NaN	NaN	NaN	NaN
ENSMUSG00000016664:83401867-83401999:source	35	t|1e1.1o2|1e2.1o1|1e3.1o1|1e4.1o2|1e4.2o2|1e5.1o1|2e1.2o2	TRUE	TRUE	TRUE	7	6	1	chr15	-	83401999-83464459;83401999-83452867;83401999-83447828;83401999-83432752;83401999-83432664;83401999-83431333;83401935-83464454	83401867-83401999;83431333-83431343;83432664-83432850;83432664-83432850;83447828-83447838;83452867-83452965;83464454-83464606;83464454-83464606	n/a	NaN	NaN	NaN	0.360562623712;-9.01469245881e-06;1.17023336336e-09;-0.0892631821476;-0.271063187519;3.87673909138e-07;1.36830569322e-13	NaN	0.371175514592;-9.6596975377e-06;2.02164737732e-15;-0.0944746209489;-0.248831079514;7.78587932269e-16;7.78587932269e-16	NaN	NaN	0.325294065822;0.000499772603681;2.34228458515e-08;-0.0937803291187;-0.269290993292;7.77156117238e-16;7.77156117238e-16	NaN	0.463121330867;1.16987294629e-07;1.34251115104e-15;-0.0845151890212;-0.358051184357;1.3595290554e-15;1.3595290554e-15	NaN	NaN	0.456192460262;-1.88803340726e-06;1.33448303445e-09;-0.0845889479351;-0.379488546866;4.42087135383e-07;1.51633681571e-13	NaN	0.466805351141;-2.57265420402e-06;-2.15792553048e-15;-0.0909005053468;-0.357256441194;-3.62108331789e-15;-3.62108331789e-15	0.26408588924;0.00320686220448;-2.81822047302e-15;-0.00206497330513;-0.252458016806;-2.81822047302e-15;-2.81822047302e-15	NaN	0.420923902371;0.00056060908878;2.42138301383e-08;-0.0909912244;-0.377716350079;-2.42135029576e-15;-2.42135029576e-15	NaN	0.558751167417;6.40324126094e-06;-1.79440989586e-15;-0.0788676627249;-0.466476616542;-1.79440989586e-15;-1.79440989586e-15	NaN	0.402440249339;1.12700940132e-06;3.06238012061e-09;-0.165961140391;-0.265748346286;1.01736992795e-06;-8.38259292749e-12	NaN	0.413053140219;-2.86310208699e-07;-8.1985986369e-12;-0.166129005533;-0.243513460587;-8.20168396877e-12;-8.20168396877e-12	0.210153865562;0.0070112325477;-6.82632761909e-12;-0.107243609387;-0.0933505256075;-6.82632761909e-12;-6.82632761909e-12	NaN	0.367171691448;0.00147205341118;6.35211811505e-08;-0.166142733463;-0.263976906023;-7.42047543039e-12;-7.42047543039e-12	NaN	0.504998957099;1.84821464442e-05;-6.40213300569e-12;-0.16593876418;-0.352750720259;-6.40213300569e-12;-6.40213300569e-12	0.319389168387;-1.44803104512e-06;7.55350067769e-10;-0.0342991508652;-0.248931806773;2.45784806983e-07;8.85954607977e-14	NaN	0.330002059267;-1.55699024652e-06;1.47511657378e-15;-0.0505972219597;-0.226699695365;-3.84677338015e-09;7.7794738205e-16	NaN	NaN	0.284120610497;0.000538909149207;2.34016460539e-08;-0.0537709675703;-0.247159612789;-5.66196858619e-09;7.77156117238e-16
ENSMUSG00000001911:84726469-84726605:target	35	s|1e1.1o1|1e2.1o1	FALSE	FALSE	TRUE	2	3	0	chr8	-	84723850-84726469;84721818-84726469	84721643-84721818;84723728-84723850;84726469-84726605	n/a	NaN	NaN	0.264127858418;-0.264127858418	NaN	NaN	0.329413854512;-0.329413854512	0.331381409194;-0.331381409194	0.355478552719;-0.355478552719	NaN	-0.279471349859;0.279471349859	NaN	NaN	0.301623508495;-0.301623508495	NaN	NaN	0.3669095042;-0.3669095042	0.368877059015;-0.368877059015	0.392974202442;-0.392974202442	NaN	-0.241975699937;0.241975699937	NaN	0.209674867723;-0.209674867723	NaN	NaN	0.274991537018;-0.274991537018	0.276958450707;-0.276958450707	0.301056237402;-0.301056237402	NaN	-0.333893667071;0.333893667071	NaN	-0.206188771543;0.206188771543	-0.211886342738;0.211886342738	NaN	NaN	NaN	NaN
ENSMUSG00000042605:121810664-121810951:target	35	t|1e0|2e1.1o2|2e2.1o1	FALSE	TRUE	TRUE	2	3	0	chr5	+	121803080-121810851;121806275-121810851	121802948-121803435;121805579-121806275;121810664-121810951	n/a	NaN	NaN	-0.502328047641;0.502328047641	-0.500394565025;0.500394565025	NaN	-0.567355906457;0.567355906457	NaN	NaN	NaN	-0.268037948315;0.268037948315	NaN	NaN	-0.589224234952;0.589224234952	-0.587290752336;0.587290752336	NaN	-0.65425209377;0.65425209377	NaN	NaN	NaN	-0.354934154635;0.354934154635	NaN	-0.592461621887;0.592461621887	-0.59052813927;0.59052813927	NaN	-0.657489480996;0.657489480996	NaN	NaN	NaN	-0.35817154157;0.35817154157	NaN	NaN	0.54677405353;-0.54677405353	NaN	0.648073497978;-0.648073497978	0.603593821802;-0.603593821802	0.616556855898;-0.616556855898
ENSMUSG00000038429:124818475-124818666:target	35	s|1e1.1o2|2e1.1o2	TRUE	TRUE	FALSE	2	2	0	chr6	-	124818031-124818544;124818031-124818475	124817888-124818031;124817888-124818031;124818475-124818666	n/a	NaN	NaN	-0.726276498091;0.726276498091	-0.682651682694;0.682651682694	-0.738903159995;0.738903159995	-0.714194234359;0.714194234359	NaN	NaN	NaN	-0.780239984149;0.780239984149	NaN	NaN	-0.712276971065;0.712276971065	-0.668652155669;0.668652155669	-0.724903632954;0.724903632954	-0.700194707334;0.700194707334	NaN	NaN	NaN	-0.766240457116;0.766240457116	NaN	-0.685162330888;0.685162330888	-0.641537515491;0.641537515491	-0.697788992877;0.697788992877	-0.673080067156;0.673080067156	NaN	NaN	NaN	-0.739125818202;0.739125818202	NaN	NaN	NaN	NaN	0.728935476166;-0.728935476166	0.732476082874;-0.732476082874	0.767208259508;-0.767208259508
ENSMUSG00000020263:83628774-83628833:source	35	t|1e1.1o1|1e2.1o2|1e2.2o2|1e3.1o1	TRUE	FALSE	TRUE	4	4	1	chr10	-	83628833-83641006;83628833-83636085;83628833-83636013;83628833-83629678	83628774-83628833;83629678-83629785;83636013-83636180;83636013-83636180;83641006-83641190	n/a	NaN	NaN	-0.415537257347;0.0456138294663;2.80431879446e-11;0.322260688119	NaN	-0.630175628682;0.00054488153199;-7.85898565448e-13;0.581250329526	-0.422513255951;0.0090890415679;0.000191876736938;0.311451361957	-0.296110543606;1.33530447221e-07;-7.72342286497e-14;0.277249832777	NaN	-0.473150384509;3.64668570333e-05;-8.44393507534e-14;0.431693444451	NaN	NaN	NaN	-0.290531614784;0.0459322001485;-1.80433846312e-07;0.203115261801	NaN	-0.505172709674;0.000453655013566;-1.08196339873e-06;0.464509091877	-0.297509594826;0.0100023553796;0.000221310491784;0.191835673306	NaN	NaN	-0.348147460101;3.76939291123e-05;-1.42220662587e-07;0.314952049063	NaN	NaN	-0.404361923526;0.0481268425344;-9.06521507427e-08;0.313737773639	NaN	-0.619000294862;0.000678759030966;-3.5736510356e-07;0.572727427486	-0.411337922131;0.0156614696866;0.000462990822832;0.302928445961	-0.284934750062;2.68214701513e-07;-7.45900321909e-08;0.268725329972	NaN	-0.461975050689;9.85613223729e-05;-8.10796841859e-08;0.423170542411	NaN	NaN	0.256238474908;-0.0437558141851;-1.85252815912e-11;-0.208549052288	-0.214375103904;-0.00881427096614;-1.87638722069e-10;0.258988460421	NaN	NaN	0.391472555621;-0.0462615928914;4.69741844136e-10;-0.306965298439	NaN
ENSMUSG00000052337:71863141-71863270:source	35	s|1e1.1o1|1e2.1o1	FALSE	FALSE	TRUE	2	3	0	chr6	+	71863270-71866726;71863270-71868580	71863141-71863270;71866726-71866740;71868580-71868803	n/a	NaN	NaN	0.43201432168;-0.43201432168	0.36294361418;-0.36294361418	NaN	0.427696805565;-0.427696805565	0.368372797465;-0.368372797465	0.209648188165;-0.209648188165	NaN	0.622262433924;-0.622262433924	NaN	NaN	0.427741608551;-0.427741608551	0.358670901051;-0.358670901051	NaN	0.423424092436;-0.423424092436	0.364100084336;-0.364100084336	0.205371035354;-0.205371035354	NaN	0.617989720795;-0.617989720795	NaN	0.430068488885;-0.430068488885	0.360997781385;-0.360997781385	NaN	0.425750972769;-0.425750972769	0.36642696467;-0.36642696467	0.207701811656;-0.207701811656	NaN	0.620316601128;-0.620316601128	NaN	NaN	NaN	NaN	NaN	-0.221404206981;0.221404206981	-0.47673528395;0.47673528395
ENSMUSG00000020593:16573660-16573785:target	35	s|1e1.1o2|1e1.2o2|1e2.1o1	FALSE	TRUE	TRUE	3	3	1	chr12	-	16571262-16573660;16571259-16573660;16568519-16573660	16568390-16568519;16571164-16571262;16571164-16571262;16573660-16573785	n/a	NaN	NaN	-0.582487763425;-0.0402579222556;0.646797775611	-0.51796546676;-0.0400224922481;0.588320200038	NaN	-0.544651548657;-0.000877248987333;0.585707510322	NaN	NaN	-0.275377230184;-6.96522773267e-05;0.293284004918	NaN	NaN	NaN	-0.680582029562;-0.103920087287;0.775721190469	-0.616059732897;-0.103918262339;0.717243614896	NaN	-0.642745814795;-0.049434532264;0.71463092518	NaN	NaN	-0.373471691399;-0.00978734068612;0.422207423634	NaN	NaN	-0.739006712682;-0.0935563871326;0.822002298979	-0.674484416011;-0.0939024295884;0.763524723407	NaN	-0.701170497908;-0.0282885437845;0.760912033691	NaN	NaN	-0.431896374513;-0.0105020890678;0.468488532145	NaN	NaN	NaN	0.674875574886;0.159208905642;-0.822002299745	NaN	0.661874078505;0.12126166745;-0.778775187298	0.598555103153;0.109947862208;-0.71845543263	0.307110338163;0.00489798737106;-0.353513766835
ENSMUSG00000021809:20294690-20294792:source	34	s|1e1.1o1|1e2.1o1|1e3.1o1|1e4.1o1	FALSE	FALSE	TRUE	4	5	1	chr14	+	20294792-20295088;20294792-20297515;20294792-20300587;20294792-20303953	20294690-20294792;20295088-20295266;20297515-20297631;20300587-20300679;20303953-20304092	n/a	NaN	NaN	-0.266292263367;-3.12912302377e-06;1.99965786876e-05;0.285012082342	NaN	-0.138964319273;-2.55029454306e-05;0.20516717164;-0.000880678458144	NaN	-0.201593705945;5.82401198634e-06;0.188523596193;0.000183862570187	NaN	-0.182397929105;-2.39665163998e-06;-0.0024285936332;0.253371641547	NaN	NaN	NaN	-0.201302114534;7.11168086134e-08;-0.036896663707;0.296109481249	0.170266970748;4.30058375128e-05;-0.238164636001;0.000863285963251	NaN	NaN	NaN	NaN	-0.103002984996;2.89941263063e-07;-0.163962136121;0.264469040492	0.225057082775;9.7861898794e-11;-0.228015499191;5.22386502105e-05	NaN	-0.207944914481;1.14974063487e-07;-0.01344555731;0.295157894086	0.162155672511;9.87908860555e-05;-0.219917210251;0.00185757165206	NaN	NaN	NaN	NaN	-0.10987157623;7.16424289367e-07;-0.137230211475;0.263517453328	0.218382661608;-5.80533813464e-08;-0.209634375362;9.41095208819e-05	NaN	0.372176281683;2.43094302634e-05;-0.0754862735556;-0.258663452408	0.0788658144765;-4.31447745812e-07;0.202693243704;-0.300727256618	NaN	0.00233574583542;8.87550666721e-06;0.185559770058;-0.266837260969	0.183545333819;1.19787131518e-07;0.0232856475789;-0.293126189343	NaN
ENSMUSG00000038371:110348855-110348995:target	34	s|1e1.1o1|1e2.1o1|1e3.1o1|1e4.2o2	FALSE	FALSE	TRUE	4	5	1	chr7	-	110348397-110348855;110347982-110348855;110341364-110348855;110340074-110348855	110339184-110340285;110341290-110341364;110347887-110347982;110348361-110348397;110348855-110348995	n/a	NaN	NaN	0.0996127805703;9.98379954898e-07;0.0615765349642;-0.224738511692	3.22366504984e-07;2.00193566442e-12;0.528995690839;-0.575841990119	NaN	0.00374315811405;1.83646888149e-08;0.347401780163;-0.429341014039	-7.6590586761e-14;0.0524228401508;0.424139939069;-0.515250238963	NaN	NaN	0.229205373365;8.96276582701e-07;2.35627859576e-05;-0.250035834985	NaN	NaN	0.0996248838923;1.0949342103e-06;0.0679454820126;-0.226948486412	3.67598401154e-07;-2.52392861035e-09;0.529050513407;-0.578051886614	NaN	0.00426431108645;1.86492971538e-08;0.347456602731;-0.431550910534	-1.23416735708e-11;0.0525366680757;0.424194761637;-0.517460135458	NaN	NaN	0.22921495172;8.01730226859e-07;2.16097947544e-05;-0.252409404785	NaN	0.0918684484325;2.53643507861e-06;0.0610755673794;-0.226965028376	8.44104073174e-07;-1.87596847152e-09;0.529050827622;-0.578068428614	NaN	0.00800269585297;4.30191047177e-08;0.347456916947;-0.431567452534	-1.46940796253e-09;0.0518190161899;0.424195075853;-0.517476677459	NaN	NaN	0.229120617828;1.73075073585e-06;4.62049353406e-05;-0.252411412241	NaN	-0.099359999318;-6.57198160096e-07;0.451410277188;-0.351103399605	NaN	-0.00211658793375;-5.58218991479e-07;0.269816364176;-0.204012091086	-0.101342298125;0.0331014980595;0.346554525419;-0.290511647957	NaN	-0.101364983389;-8.36559736376e-07;-0.0703658767356;0.226966237804
ENSMUSG00000021585:74754311-74754370:source	34	t|1e1.1o1|1e2.1o1	FALSE	FALSE	TRUE	2	3	1	chr13	-	74754370-74780503;74754370-74770546	74754311-74754370;74770546-74770556;74780503-74780574	n/a	NaN	NaN	-0.344798397618;0.344798397618	-0.2413327535;0.2413327535	NaN	-0.242763076662;0.242763076662	NaN	NaN	NaN	-0.337157938298;0.337157938298	NaN	NaN	-0.457865632359;0.457865632359	-0.354400831702;0.354400831702	NaN	-0.355840414755;0.355840414755	-0.215945700042;0.215945700042	NaN	NaN	-0.450225173038;0.450225173038	NaN	-0.480891780112;0.480891780112	-0.377426979455;0.377426979455	NaN	-0.37886656251;0.37886656251	-0.238972475844;0.238972475844	NaN	NaN	-0.473251320792;0.473251320792	NaN	NaN	0.460363460483;-0.460363460483	NaN	0.241918539078;-0.241918539078	0.352077892748;-0.352077892748	0.452792961431;-0.452792961431
ENSMUSG00000030557:67251657-67251844:target	34	s|1e0|2e1.1o2|2e1.2o2|2e2.1o1	TRUE	TRUE	TRUE	3	3	1	chr7	-	67244544-67251657;67244543-67251657;67240440-67251657	67240314-67240440;67244521-67244544;67244521-67244544;67251657-67251844	n/a	NaN	NaN	0.443432655608;2.21262957916e-08;-0.462310930975	0.422389960849;1.47431762558e-07;-0.44804113839	0.56913141154;1.10792455887e-08;-0.585867739081	0.510961283079;1.11567389018e-15;-0.511694402434	NaN	NaN	NaN	0.807306124258;1.89934336087e-07;-0.827048377895	NaN	NaN	0.442808054373;2.43068439095e-08;-0.460572600051	0.421765359615;1.68112187641e-07;-0.446302807466	0.568506810305;9.12765565333e-09;-0.584129408156	0.510336681845;-1.33218328982e-11;-0.50995607151	NaN	NaN	NaN	0.806681523024;1.70326469335e-07;-0.82531004697	NaN	NaN	NaN	NaN	NaN	NaN	NaN	NaN	NaN	NaN	NaN	NaN	NaN	-0.443433931933;-1.91251670424e-08;0.462312875138	-0.443433810812;-3.05619710882e-08;0.462312603544	-0.443431689318;-1.85398908998e-08;0.462307526419
ENSMUSG00000037523:131238736-131238910:target	34	t|1e1.1o2|1e1.2o2|1e2.1o1	TRUE	FALSE	TRUE	3	3	1	chr2	+	131234127-131238736;131234355-131238736;131234862-131238736	131234063-131234355;131234063-131234355;131234852-131234862;131238736-131238910	n/a	-0.29889970676;0.279334150822;5.57116651877e-08	-0.288684137057;0.275726976763;9.32890692413e-09	0.401228687529;-0.398199782086;4.74614551517e-09	NaN	NaN	0.295955634577;-0.292567898132;4.1811027584e-10	NaN	-0.280824189576;0.245202790622;3.57647508985e-05	NaN	NaN	NaN	NaN	0.700129418121;-0.677535099914;-6.2229695744e-08	0.505710516367;-0.483685345277;-3.91548977167e-08	NaN	0.594855373689;-0.57190209526;-7.26357616401e-08	NaN	NaN	0.452516539301;-0.428716309108;-5.31541750556e-08	0.256134231224;-0.236524628615;-8.46759748528e-08	0.330132811373;-0.313858603155;-5.33587847427e-08	0.689958136825;-0.673978392372;7.65315900573e-10	0.495494947375;-0.480078179391;6.21677788823e-08	NaN	0.584639804723;-0.568294929406;-1.01440484487e-08	NaN	NaN	0.442300970309;-0.425109143222;-1.01005043915e-08	0.245916123886;-0.232909237095;-1.32931626053e-08	0.319917242377;-0.310251437247;-8.70569697282e-09	NaN	NaN	NaN	-0.595204903633;0.572853560621;-1.96035955001e-10	-0.682041442681;0.643389579946;3.73583507356e-05	-0.247599843785;0.248804157954;-3.97701787152e-09
ENSMUSG00000029405:92064325-92064505:target	34	s|1e1.1o1|1e2.1o1	FALSE	FALSE	TRUE	2	3	0	chr5	-	92063435-92064325;92058070-92064325	92057968-92058070;92063337-92063435;92064325-92064505	n/a	NaN	NaN	0.236582409251;-0.236582409251	0.319907340217;-0.319907340217	NaN	0.318699440957;-0.318699440957	-0.268524450253;0.268524450253	-0.275513916893;0.275513916893	-0.376236260382;0.376236260382	NaN	-0.349561803665;0.349561803665	NaN	0.3570813121;-0.3570813121	0.440406243062;-0.440406243062	NaN	0.439198343802;-0.439198343802	NaN	NaN	-0.255737357526;0.255737357526	NaN	-0.229062877272;0.229062877272	0.371223366238;-0.371223366238	0.4545482976;-0.4545482976	NaN	0.453340398294;-0.453340398294	NaN	NaN	-0.241595289903;0.241595289903	NaN	-0.214919699124;0.214919699124	NaN	NaN	NaN	-0.50510685954;0.50510685954	-0.512096326149;0.512096326149	-0.612818669637;0.612818669637
ENSMUSG00000055447:49910869-49915010:target	34	t|1e1.1o1|1e2.1o1|1e3.1o1|1e4.1o1|2e2.1o1	TRUE	TRUE	TRUE	5	5	1	chr16	+	49898132-49910869;49906812-49910869;49908078-49910869;49908735-49910869;49906812-49910874	49898040-49898132;49906781-49906812;49906781-49906812;49908054-49908078;49908703-49908735;49910869-49915010	n/a	NaN	NaN	-1.16043314071e-10;-0.552190985123;-0.000158143032871;0.579945110162;-7.24287493093e-11	-1.18317095339e-10;-0.727090413514;-0.000161229273292;0.774215140902;-7.38490316818e-11	NaN	-1.19537479467e-10;-0.546951187296;-0.000162671960982;0.574636391502;-7.46095078022e-11	NaN	-9.91265946603e-12;-0.211456185367;0.268532583202;-0.018931119073;-6.58743732492e-11	NaN	NaN	NaN	NaN	-2.16137095019e-07;-0.621430804158;-2.04760820959e-06;0.631886429079;-7.62870872724e-14	-2.28643144802e-07;-0.796330232549;-2.17017759125e-06;0.826156459819;-8.20607165226e-14	NaN	-2.34316844042e-07;-0.616191006331;-2.04223627636e-06;0.62657771042;-8.26418025341e-14	NaN	-2.91896601238e-07;-0.281091015561;0.284139902967;-8.09525354314e-10;3.34244885177e-11	NaN	NaN	NaN	-1.58061073636e-07;-0.608996838947;-0.000174206073543;0.631747892948;-1.71432109353e-08	-1.66384100505e-07;-0.783896267352;-0.000183353838193;0.826017923688;-1.8045927496e-08	NaN	-1.56143448612e-07;-0.603757041121;-0.000171706662222;0.626439174288;-1.69352253897e-08	NaN	-1.78764599132e-07;-0.268656966739;0.274839385615;-2.25303044021e-06;-1.93575932365e-08	NaN	NaN	NaN	NaN	9.33928100535e-09;0.614614884161;2.01116525033e-05;-0.63188652676;5.51306995772e-14	NaN	9.03766554104e-08;0.448277906103;0.150703032227;-0.631745436169;5.46932201163e-08	1.49862990757e-10;0.340339788521;0.284469694093;-0.631886526764;3.11772537058e-11	0.00274616155315;0.499808827571;0.0599745198416;-0.631689833164;-1.70180161988e-16
ENSMUSG00000028277:33043857-33043986:source	34	s|1e1.1o1|1e2.1o1	FALSE	FALSE	TRUE	2	3	0	chr4	+	33043986-33045080;33043986-33049682	33043857-33043986;33045080-33045199;33049682-33052363	n/a	NaN	NaN	-0.261500927457;0.261500927457	-0.224917726714;0.224917726714	NaN	-0.252978627935;0.252978627935	0.211168629633;-0.211168629633	0.245327471825;-0.245327471825	NaN	NaN	NaN	NaN	-0.262748379529;0.262748379529	-0.226165149571;0.226165149571	NaN	-0.254226080005;0.254226080005	0.209921203734;-0.209921203734	0.244084562676;-0.244084562676	NaN	NaN	NaN	-0.282045796958;0.282045796958	-0.245462596105;0.245462596105	NaN	-0.273523497433;0.273523497433	NaN	0.224867059479;-0.224867059479	NaN	NaN	NaN	NaN	0.227619675904;-0.227619675904	NaN	0.472669435573;-0.472669435573	0.506814247753;-0.506814247753	0.369653204948;-0.369653204948
ENSMUSG00000000827:181511571-181511615:target	34	t|1e1.1o2|1e2.1o1|2e1.1o2|2e2.1o1	TRUE	TRUE	TRUE	4	3	1	chr2	+	181508267-181511571;181510530-181511571;181508267-181511574;181510530-181511574	181508166-181508268;181508166-181508268;181510504-181510530;181510504-181510530;181511571-181511615	n/a	NaN	NaN	-0.0835536550291;0.000328936347423;-0.527077843843;0.566676667938	-0.0419054893271;2.86876616575e-05;-0.489415475606;0.524119111324	-0.0612222928494;0.000179134066726;-0.530711850348;0.597045562705	-0.0110491870317;0.000249949208045;-0.372365101992;0.387952324488	NaN	NaN	NaN	-0.0785396631757;0.000186311543125;-0.721142181238;0.772124341163	NaN	NaN	-0.0175953381188;0.000360814231106;-0.483303991274;0.498840439735	-0.00923638031904;3.27100803831e-05;-0.445641623038;0.456282883121	-0.0367103642458;0.000148962220919;-0.48693799778;0.529209334502	-0.00227841088938;0.000288710455869;-0.328591249417;0.320116096284	NaN	NaN	NaN	-0.0196706019811;0.000167209980896;-0.677368328555;0.70428811296	NaN	-0.00733593037518;0.000811835883423;-0.413946058799;0.409396274466	-0.00607783202523;7.51771650297e-05;-0.376283690562;0.366838717852	-0.0195536768566;0.000223684562447;-0.417580065304;0.439765169232	-0.00251947052842;0.00060287519868;-0.259231296067;0.230602840476	NaN	NaN	NaN	-0.00837418030931;0.000359584535326;-0.608010413912;0.61484394769	NaN	NaN	NaN	NaN	0.000581627697589;-0.000285095785626;0.512185914184;-0.504436120006	1.06843432732e-05;-0.000450973510633;0.568498629056;-0.522344215671	NaN
ENSMUSG00000020593:16568390-16568519:source	34	t|1e1.1o1|1e2.1o1	FALSE	FALSE	TRUE	2	3	0	chr12	-	16568519-16573660;16568519-16571164	16568390-16568519;16571164-16571262;16573660-16573785	n/a	NaN	NaN	0.60304235126;-0.60304235126	0.532110443271;-0.532110443271	NaN	0.584844360029;-0.584844360029	NaN	NaN	0.35069721739;-0.35069721739	NaN	NaN	NaN	0.725851207793;-0.725851207793	0.654919299804;-0.654919299804	NaN	0.707653216561;-0.707653216561	NaN	NaN	0.473506073922;-0.473506073922	NaN	NaN	0.754994264458;-0.754994264458	0.684062356469;-0.684062356469	NaN	0.736796273227;-0.736796273227	NaN	NaN	0.502649130588;-0.502649130588	NaN	NaN	NaN	-0.75499426948;0.75499426948	NaN	-0.716647065616;0.716647065616	-0.649835969453;0.649835969453	-0.252344994057;0.252344994057
ENSMUSG00000002546:32296626-32296721:target	34	t|1e1.1o1|1e2.1o1	FALSE	FALSE	TRUE	2	3	0	chr2	+	32292215-32296626;32293395-32296626	32292093-32292215;32293315-32293395;32296626-32296721	n/a	NaN	NaN	NaN	-0.231249790053;0.231249790053	NaN	NaN	0.639836681106;-0.639836681106	0.545430331623;-0.545430331623	0.256876937222;-0.256876937222	-0.28405378968;0.28405378968	0.288558832972;-0.288558832972	NaN	NaN	NaN	NaN	NaN	0.730442642963;-0.730442642963	0.63603602288;-0.63603602288	0.347482637863;-0.347482637863	NaN	0.379164524408;-0.379164524408	NaN	NaN	NaN	NaN	0.81309201462;-0.81309201462	0.718679320207;-0.718679320207	0.430125935189;-0.430125935189	NaN	0.461807821734;-0.461807821734	NaN	NaN	NaN	0.813530317607;-0.813530317607	0.719125197578;-0.719125197578	0.430571812561;-0.430571812561
ENSMUSG00000026585:163915725-163917109:target	33	t|1e1.1o1|1e2.1o1	FALSE	FALSE	TRUE	2	3	0	chr1	+	163888305-163915725;163912137-163915725	163888206-163888305;163912072-163912137;163915725-163917109	n/a	NaN	NaN	-0.545791049431;0.545791049431	-0.537179267177;0.537179267177	NaN	-0.581711985382;0.581711985382	0.23729898499;-0.23729898499	0.266103941504;-0.266103941504	NaN	-0.257941142304;0.257941142304	NaN	NaN	-0.611549188553;0.611549188553	-0.602937406299;0.602937406299	NaN	-0.647470124504;0.647470124504	NaN	NaN	NaN	-0.323699382538;0.323699382538	NaN	-0.693849388097;0.693849388097	-0.685237605843;0.685237605843	NaN	-0.729770324048;0.729770324048	NaN	NaN	NaN	-0.405999582086;0.405999582086	NaN	NaN	NaN	NaN	0.78308727634;-0.78308727634	0.81188872267;-0.81188872267	0.680308709552;-0.680308709552
ENSMUSG00000021870:26428242-26428316:source	33	t|1e1.1o2|1e2.1o1	FALSE	FALSE	TRUE	2	3	0	chr14	-	26428316-26438679;26428316-26429788	26428242-26428316;26429788-26430101;26437160-26438738	n/a	NaN	0.488555244102;-0.488555244102	NaN	NaN	0.649631292709;-0.649631292709	NaN	NaN	NaN	NaN	0.638327858676;-0.638327858676	NaN	0.455614629861;-0.455614629861	NaN	NaN	0.616690678468;-0.616690678468	NaN	NaN	NaN	NaN	0.605387244435;-0.605387244435	NaN	-0.487678780032;0.487678780032	-0.532935336834;0.532935336834	NaN	-0.526348411771;0.526348411771	-0.633379046653;0.633379046653	-0.633376426083;0.633376426083	-0.360093284578;0.360093284578	NaN	-0.291009902547;0.291009902547	NaN	0.648754828639;-0.648754828639	NaN	NaN	NaN	NaN
ENSMUSG00000024830:4161064-4161215:target	33	s|1e1.1o1|1e2.1o1|1e3.1o1|2e1.1o1|2e3.1o1	TRUE	TRUE	TRUE	5	4	1	chr19	-	4159705-4161068;4159460-4161068;4159327-4161068;4159705-4161064;4159327-4161064	4159227-4159327;4159227-4159327;4159403-4159460;4159566-4159705;4159566-4159705;4161064-4161215	n/a	NaN	NaN	0.205463369552;-0.323349444839;0.110237298329;-1.35517987361e-11;8.20055955177e-10	0.00752940796452;-0.39329264435;0.283809136817;-7.99130647416e-11;0.000560835351267	NaN	0.285318679803;-0.428595631672;0.0375493309754;0.000693928932498;1.37224283871e-08	NaN	-0.177049939703;0.236080111324;-0.0021837992536;1.57111222285e-09;8.46006103313e-11	NaN	NaN	NaN	NaN	0.271447628488;-0.246995550996;0.000175976916994;-2.71535190119e-08;-4.8762045922e-05	0.112351802906;-0.316948116072;0.178350891788;-2.88000515039e-08;0.000436012908399	NaN	0.351127422624;-0.352251103396;-0.000336263053825;0.000800365250262;-5.28431952588e-05	-0.10463383708;0.255145052277;-0.0817567867679;-9.03218229546e-09;-4.32031251546e-05	-0.0843395008136;0.312424723193;-0.16628939825;-3.49062251619e-08;-6.58645909042e-05	NaN	NaN	NaN	0.214911647501;-0.235909059681;0.00103807817247;-8.59522079493e-09;-1.9433150547e-07	0.00999887093058;-0.306083290541;0.194345760262;-9.22131532732e-09;0.00143981100418	NaN	0.294812535538;-0.341386278492;-0.000127646523128;0.00165571484856;-1.60569675951e-07	-0.17500684168;0.266009733061;-0.0316254121266;2.52288939313e-08;-1.6055613427e-07	-0.166425759145;0.323289611811;-0.145586976871;-6.27523143086e-09;-2.22348096582e-07	NaN	NaN	NaN	NaN	NaN	NaN	-0.390527139278;0.502150236008;-0.120488004927;1.33282158759e-08;-3.19809456479e-10	-0.382686114794;0.559429630166;-0.180567379474;1.66013228744e-09;-1.04454962692e-09	-0.195029738736;0.219201186953;-0.000818469608476;1.12607634869e-09;8.49716699007e-10
ENSMUSG00000029629:12006985-12007106:source	33	s|1e1.1o1|1e2.1o1|1e3.1o1|1e4.1o1	FALSE	FALSE	TRUE	4	5	1	chr6	+	12007106-12007705;12007106-12039211;12007106-12044465;12007106-12047827	12006985-12007106;12007705-12008081;12039211-12039221;12044465-12044490;12047827-12047944	n/a	NaN	NaN	7.77212862748e-16;0.559954479009;3.66639035797e-09;-0.582143069212	7.77470323021e-16;0.359353795638;9.1749039171e-06;-0.398263317441	NaN	1.41567828354e-13;0.364717192947;1.27865302129e-06;-0.400994439122	NaN	NaN	NaN	9.29026886455e-11;0.187365668406;0.0211136454762;-0.272968910531	NaN	NaN	-3.19328333528e-07;0.559825013346;3.73518209245e-09;-0.550583057671	-3.37805152777e-07;0.359224329974;1.0462032618e-05;-0.3667033059	NaN	-3.46187480882e-07;0.364587727283;1.47839593802e-06;-0.369434427581	NaN	NaN	NaN	-4.00819336935e-07;0.187235341258;0.0199297925534;-0.241408897239	NaN	-3.86265385436e-10;0.55995444621;-7.3722410348e-09;-0.581448731701	-4.06605073434e-10;0.359353762838;2.40514153923e-05;-0.397568979929	NaN	-3.81235781872e-10;0.364717160147;3.10151504485e-06;-0.400300101611	NaN	NaN	NaN	-2.73915948075e-10;0.187365505139;0.0286786742961;-0.272274572982	NaN	7.77321574253e-16;-0.20059356506;5.92020259188e-06;0.183829108921	4.91399749218e-13;-0.488456253685;3.84582574911e-07;0.480417899217	NaN	4.45023212272e-08;-0.559954479009;1.50678043636e-05;0.540280230076	4.05912667121e-13;-0.559954475645;4.48548184894e-08;0.581735485483	3.28423675401e-11;-0.559954476269;-2.54148025322e-09;0.54705156095
ENSMUSG00000074466:89397959-89398779:target	33	t|1e0|1e1.1o2|1e1.2o2|1e2.1o1|1e3.1o1|1e4.1o1	TRUE	FALSE	TRUE	5	5	1	chr3	+	89392302-89397959;89392506-89397959;89394393-89397959;89396082-89397959;89397430-89397959	89391850-89392506;89391850-89392506;89394290-89394393;89395996-89396082;89397273-89397430;89397959-89398779	n/a	NaN	NaN	-0.145775804967;0.337776643774;-0.055854883028;-0.00247896862713;-0.000463836504263	-0.1756507419;0.336828944455;-0.0038684589432;-0.00253381434958;-0.000472912173444	0.0920475839718;0.20408764039;-0.224804329783;-0.0143014377853;-0.00345808434844	-0.17477508358;0.350835680702;-0.00810917834831;-0.00254800764236;-0.000478015908374	NaN	-0.240414487619;0.000818304555006;-0.0283122888235;0.259944046963;0.000324259693916	NaN	NaN	NaN	NaN	-0.128216912539;0.314963788754;-0.000683679481512;1.12289733476e-07;-0.137223411527	-0.161686947519;0.314016089435;4.29590383587e-05;-3.71692081128e-10;-0.137230280609	NaN	-0.160124777476;0.328022825678;-0.000112022834706;1.28641687914e-07;-0.137244541548	NaN	-0.226908123183;0.000178380311728;-0.000208417336932;0.30531683706;-0.0138144058412	NaN	NaN	NaN	-0.0546278438358;0.267018312709;0.000125589482047;-7.7212808429e-06;-0.139108359901	-0.117922260157;0.266070492538;0.0023375453801;-8.40207177175e-06;-0.139121527058	NaN	-0.106811706084;0.280077316714;0.00105947282457;-7.61295527217e-06;-0.139145348457	-0.130055793523;0.00204499039707;0.219837925491;-6.56182810683e-06;-0.0690105965502	-0.199071341046;-0.00184645159434;0.000989080030096;0.304768460937;-0.0170841874602	NaN	NaN	NaN	NaN	0.273126061703;-0.0941194478641;-0.109117004543;-6.86286545778e-07;-6.5500703208e-07	NaN	-0.000513383376585;-0.212619244897;0.215027709114;-8.8009018208e-08;0.000761885121465	-0.0376359909797;-0.305020620236;0.000354941055482;0.305298496242;0.0491371052299	NaN
ENSMUSG00000029004:23500256-23500344:source	33	s|1e1.1o1|2e1.1o1|2e2.1o1	TRUE	TRUE	TRUE	3	3	1	chr5	+	23500343-23500451;23500344-23500451;23500344-23500727	23500256-23500344;23500451-23500576;23500451-23500576;23500727-23500812	n/a	NaN	1.92335444626e-09;-0.236303317722;0.246935748181	3.20009086058e-08;-0.526312736654;0.531144878186	-4.97726344972e-11;-0.527197607931;0.546443618637	NaN	-5.0286040746e-11;-0.632083315193;0.661175215976	NaN	NaN	-3.9585596285e-11;-0.243054184613;0.251240808008	NaN	0.000109325361858;-0.223594199028;0.206017681775	NaN	9.13894875859e-10;-0.392227549727;0.393735368915	-3.62974998778e-08;-0.393112421004;0.409034109367	NaN	-3.71982146419e-08;-0.497998128266;0.523765706705	NaN	NaN	NaN	NaN	NaN	7.90285267952e-08;-0.290009418835;0.284209129877	-2.58542219961e-09;-0.290894290128;0.299507870428	NaN	-2.4262934527e-09;-0.395779997395;0.414239467766	4.64240521838e-05;0.238430972017;-0.268521482692	-2.78260863964e-09;0.287460140292;-0.268704444273	NaN	NaN	NaN	NaN	NaN	NaN	1.9150178967e-05;0.52842375866;-0.552729065568	-4.42779367541e-08;0.577469318894;-0.552913408192	-2.68535233714e-08;0.283258552041;-0.279904070178
ENSMUSG00000026179:74347385-74347566:target	33	t|1e1.1o2|1e2.1o3|1e3.1o2	FALSE	FALSE	TRUE	3	4	0	chr1	+	74286010-74347385;74287208-74347385;74332791-74347385	74285777-74286634;74287092-74287454;74332610-74336261;74347385-74347566	n/a	-0.219824289318;3.08852545933e-12;0.213596057569	NaN	0.556195730081;-4.07908225334e-12;-0.558486230122	0.199716215724;-4.15901996328e-12;-0.200306100436	NaN	0.468832308739;-4.20192770858e-12;-0.468200302522	-0.208844743029;-3.32542248609e-12;0.209501239874	-0.40306171649;-5.39073358067e-12;0.404205735605	-0.29360942868;-3.40922027583e-12;0.294041882	NaN	-0.251069967716;-3.10581438279e-12;0.251315300788	NaN	0.776077953847;-8.23399055059e-12;-0.7721986034	0.419900491094;-8.71047183212e-12;-0.414308059708	NaN	0.688712928651;-8.92664031964e-12;-0.681911297976	NaN	NaN	NaN	NaN	NaN	0.692820410232;3.33509432903e-16;-0.693636692687	0.336573853052;3.10148247195e-16;-0.335686818547	NaN	0.605386290757;3.38891854645e-16;-0.60329005711	NaN	-0.26650773462;2.74520755455e-16;0.269115981312	NaN	NaN	NaN	-0.356157926587;7.77156117238e-16;0.357873758827	NaN	NaN	-0.765074605762;7.77156117238e-16;0.768020909391	-0.959239514259;7.77156117238e-16;0.962676558686	-0.849787228739;1.05719220526e-14;0.852512707371
ENSMUSG00000018501:62403799-62403851:target	33	s|1e1.1o1|1e2.2o2	FALSE	FALSE	TRUE	2	3	0	chr11	-	62403462-62403799;62401267-62403799	62401201-62401550;62403281-62403462;62403799-62403851	n/a	-0.225466727202;0.225466727202	NaN	-0.223269916963;0.223269916963	-0.45484827257;0.45484827257	-0.438322247751;0.438322247751	NaN	-0.616843104318;0.616843104318	-0.578281324679;0.578281324679	-0.423758545473;0.423758545473	-0.494148179855;0.494148179855	NaN	NaN	NaN	-0.229216920485;0.229216920485	-0.208909676441;0.208909676441	NaN	-0.391370098191;0.391370098191	-0.352808318486;0.352808318486	NaN	-0.268672671444;0.268672671444	0.253156116443;-0.253156116443	NaN	NaN	NaN	NaN	NaN	NaN	NaN	NaN	NaN	-0.231578306361;0.231578306361	-0.214313607009;0.214313607009	NaN	-0.393573145894;0.393573145894	-0.355011366254;0.355011366254	-0.200329891771;0.200329891771
ENSMUSG00000005034:146757707-146757768:source	33	t|1e1.1o1|1e2.1o1|1e3.1o3|1e3.2o3|1e3.3o3|1e4.1o1|2e3.1o3	TRUE	TRUE	TRUE	7	5	1	chr3	-	146757768-146812638;146757768-146781147;146757768-146770516;146757768-146770512;146757768-146770395;146757768-146769934;146757767-146770516	146757707-146757768;146769934-146770261;146770395-146770781;146770395-146770781;146770395-146770781;146770395-146770781;146781147-146781416;146812638-146812960	n/a	NaN	NaN	-0.491638232158;-6.91646221841e-05;0.294879442421;-9.79940798197e-16;-9.79940798197e-16;0.198514430233;-5.4751190638e-13	-0.493657333312;-7.05175370432e-05;0.334781224222;-1.01436803312e-15;-1.01436803312e-15;0.17739293146;-5.58254669737e-13	NaN	-0.524057551559;-7.1243456998e-05;0.259361071043;-1.03284737119e-15;1.10016345531e-12;0.270927478497;-5.64021010148e-13	NaN	0.219944093351;-9.13481671255e-05;-0.000370762166122;2.50403747029e-14;2.50403747029e-14;-0.121069186549;-6.97198502673e-13	NaN	0.205991550855;-7.96421467435e-05;-0.000431465590075;4.28076427148e-15;4.28076427148e-15;-0.121192252235;-8.37454015635e-13	-0.221155146782;0.425954251501;-0.0002230519211;-6.13931219345e-16;-6.13931219345e-16;-0.121337159292;-4.33463340223e-13	NaN	-0.668535136037;-0.000951722079706;0.318780459143;-2.67527666049e-10;-2.67527666049e-10;0.320194911636;-2.67527666049e-10	-0.670554237191;-0.00100823772513;0.358682240944;-2.83007763834e-10;-2.83007763834e-10;0.299222692806;-2.83007763834e-10	NaN	-0.700954455438;-0.00102796550812;0.283262087819;-2.90029998287e-10;-2.88756498655e-10;0.392601865272;-2.90029998287e-10	NaN	NaN	NaN	NaN	-0.398157982048;0.39655410531;-2.11666932492e-10;-2.11667207943e-10;-2.11667207943e-10;-2.1166693014e-10;-2.11667207943e-10	NaN	NaN	NaN	NaN	NaN	NaN	NaN	NaN	NaN	NaN	0.661940411085;0.00751383703287;-0.318780502765;8.80900131028e-16;8.80900131028e-16;-0.320194955003;8.80900131028e-16	NaN	0.607791435011;0.0998051870469;-0.318780502766;8.50525395863e-16;8.50525395863e-16;-0.320194955254;8.50525395863e-16	0.711582325397;1.69434924242e-10;-0.318780502762;2.85530180326e-14;2.85530180326e-14;-0.320194955255;2.85530180326e-14	0.614468574089;0.0901493958081;-0.318780502766;7.77156117238e-16;7.77156117238e-16;-0.320194955258;7.77156117238e-16
ENSMUSG00000034101:84612024-84612092:source	33	t|1e1.1o1|1e2.1o1	FALSE	FALSE	TRUE	2	3	0	chr2	-	84612092-84612936;84612092-84612532	84612024-84612092;84612532-84612578;84612936-84613089	n/a	NaN	NaN	-0.485333470328;0.485333470328	-0.606502360195;0.606502360195	-0.34648701605;0.34648701605	-0.523510802184;0.523510802184	NaN	NaN	NaN	-0.414362417916;0.414362417916	NaN	NaN	-0.479318304892;0.479318304892	-0.600487194759;0.600487194759	-0.340471850202;0.340471850202	-0.517495636748;0.517495636748	NaN	NaN	NaN	-0.40834725248;0.40834725248	NaN	NaN	NaN	NaN	NaN	NaN	NaN	NaN	NaN	NaN	NaN	NaN	NaN	0.649599110243;-0.649599110243	0.648908629018;-0.648908629018	0.443680855179;-0.443680855179
ENSMUSG00000028469:43643606-43643683:target	33	t|1e1.2o2|1e2.1o1	FALSE	FALSE	TRUE	2	3	0	chr4	+	43643174-43643606;43643409-43643606	43643054-43643174;43643335-43643409;43643606-43643683	n/a	NaN	0.451475932776;-0.451475932776	0.504851025747;-0.504851025747	0.386025158332;-0.386025158332	NaN	0.478677529514;-0.478677529514	NaN	NaN	NaN	NaN	NaN	0.275970839219;-0.275970839219	0.329345939747;-0.329345939747	0.210519744606;-0.210519744606	NaN	0.303172443515;-0.303172443515	-0.243694483905;0.243694483905	-0.262808690404;0.262808690404	-0.262808691336;0.262808691336	NaN	NaN	NaN	NaN	NaN	NaN	-0.519737860266;0.519737860266	-0.538779537187;0.538779537187	-0.538779538112;0.538779538112	-0.442597707185;0.442597707185	-0.260096271544;0.260096271544	NaN	NaN	NaN	-0.573022430804;0.573022430804	-0.59215463015;0.59215463015	-0.592154631083;0.592154631083
ENSMUSG00000022106:73151485-73151615:target	33	t|1e0|2e1.1o1|2e2.1o1|2e3.1o2|2e3.2o2|2e4.1o1|2e5.1o1	TRUE	TRUE	TRUE	6	6	0	chr14	+	73139100-73151533;73142593-73151533;73142723-73151533;73142822-73151533;73143188-73151533;73143830-73151533	73138768-73139100;73142536-73142593;73142638-73142822;73142638-73142822;73142863-73143188;73143400-73143830;73151485-73151615	n/a	-0.0824034597649;0.222680199192;2.2113616885e-12;-1.2075962813e-06;-0.0014638078461;-0.0770473255353	NaN	NaN	-0.00125444565293;-0.1296791247;7.77194584818e-16;-1.35243042234e-06;0.206476447438;-0.000237582584537	NaN	NaN	-0.083692802973;-0.0103519434;7.77156117238e-16;-1.0814215211e-06;-0.000242215464153;0.203893399376	NaN	NaN	-0.0759831164235;0.475201781983;4.39706392399e-10;-1.9944469929e-06;-0.129650546404;-0.191290632941	-0.0829180361849;0.293015421707;7.304963535e-15;-1.05054238614e-06;-0.00230129324575;-0.140833478817	NaN	0.032600453612;-0.257659218576;-2.63370545882e-12;4.5192136051e-09;0.0180701579815;0.118699893793	0.0316149599166;-0.354563493362;-2.83027431685e-12;-7.50935495707e-13;0.242817867706;0.0534650078644	NaN	0.158960434194;-0.337090949673;-2.88256874621e-12;1.01182779416e-08;0.026524743636;0.077237342594	8.10023499963e-10;-0.286668844313;-2.3700245728e-12;-6.8015710465e-13;0.000354577854121;0.295438460326	0.109548701143;-0.32684457297;-3.61548055939e-12;-1.03788649869e-12;0.0438969988316;0.139240333179	NaN	5.18742589125e-07;0.252512515058;3.90989307434e-10;4.34131231949e-08;-0.051833116104;-0.0872413254233	NaN	0.0395578985917;-0.202179764613;9.72795726442e-14;-1.15071893826e-05;0.0131542497194;0.0226424618787	0.0391288627001;-0.299192233153;7.77257070295e-16;-1.21238826561e-05;0.234590634246;0.00114192028721	NaN	0.158959043405;-0.281719689446;3.86443760849e-14;-1.13566215366e-05;0.0157891785293;0.00352191331383	1.7417437189e-09;-0.231297575017;7.77156117238e-16;-9.47077332421e-06;0.000263827586289;0.255318649367	0.109172545815;-0.271473312748;7.77156117238e-16;-1.30483847617e-05;0.0317149029309;0.0739051125279	NaN	1.12341578797e-06;0.307892817977;8.54058057958e-10;-1.34531951073e-05;-0.0665621075008;-0.138937349234	NaN	NaN	NaN	NaN	NaN	NaN	NaN
ENSMUSG00000016664:83381762-83381883:target	33	s|1e1.1o1|1e2.1o1	FALSE	FALSE	TRUE	2	3	1	chr15	-	83379806-83381762;83379195-83381762	83378999-83379195;83379684-83379806;83381762-83381883	n/a	NaN	NaN	-0.649252278183;0.649252278183	-0.478594526494;0.478594526494	NaN	-0.55844526797;0.55844526797	NaN	NaN	NaN	-0.298153244589;0.298153244589	NaN	NaN	-0.700258082021;0.700258082021	-0.529600330331;0.529600330331	NaN	-0.609451071807;0.609451071807	NaN	NaN	NaN	-0.349159048427;0.349159048427	NaN	-0.675911513418;0.675911513418	-0.505253761728;0.505253761728	NaN	-0.585104503205;0.585104503205	NaN	NaN	NaN	-0.324812479824;0.324812479824	NaN	NaN	0.597680999721;-0.597680999721	NaN	0.540976097621;-0.540976097621	0.596645428574;-0.596645428574	0.700258229937;-0.700258229937
ENSMUSG00000045636:41022380-41022902:source	33	t|1e0|2e1.1o1|2e2.1o1|2e3.1o1	FALSE	TRUE	TRUE	3	4	0	chr8	-	41022594-41048048;41022594-41041473;41022594-41039285	41022380-41022902;41039285-41039587;41041473-41041866;41048048-41048086	n/a	NaN	NaN	NaN	NaN	0.237579233987;-0.233528173705;7.66352287809e-16	NaN	0.708267512681;-0.70531466292;7.76053740074e-16	0.86651966784;-0.862231385544;7.75369249609e-16	NaN	0.697144562601;-0.693146274861;7.75073608697e-16	0.239573802258;-0.241936775395;2.47255664797e-14	NaN	NaN	NaN	NaN	NaN	0.520305589336;-0.515024679917;7.23245415205e-16	0.678557833597;-0.67194148147;6.94924444373e-16	-0.236070629336;0.15765770077;0.0478932951275	0.509182639256;-0.502856291858;7.00754754847e-16	NaN	NaN	NaN	NaN	NaN	0.624621357613;-0.61925673391;-2.47216897039e-14	0.782875165037;-0.776174920166;-3.43582756554e-14	NaN	0.613498407533;-0.60708834585;-3.5702222165e-14	NaN	NaN	NaN	NaN	0.620873016595;-0.620806429978;7.77156117238e-16	0.779124894031;-0.777722906582;7.77156117238e-16	NaN
ENSMUSG00000022892:85030228-85030365:source	33	t|1e0|1e1.1o1|1e2.1o1	FALSE	FALSE	TRUE	2	3	1	chr16	-	85030365-85056324;85030365-85040251	85030228-85030365;85040251-85040307;85056324-85056526	n/a	NaN	NaN	0.73349859519;-0.73349859519	0.733472578923;-0.733472578923	NaN	0.733498631948;-0.733498631948	NaN	NaN	NaN	NaN	NaN	NaN	0.771802483602;-0.771802483602	0.771776471605;-0.771776471605	NaN	0.771802520353;-0.771802520353	NaN	NaN	NaN	NaN	NaN	0.777906550985;-0.777906550985	0.777880728695;-0.777880728695	NaN	0.777906587462;-0.777906587462	NaN	NaN	NaN	NaN	NaN	NaN	-0.668820311261;0.668820311261	NaN	-0.667746779108;0.667746779108	-0.920738803428;0.920738803428	-0.857815424301;0.857815424301
ENSMUSG00000030588:29244070-29244319:target	33	t|1e1.1o2|1e1.2o2|1e2.1o2|1e2.2o2	TRUE	FALSE	TRUE	4	3	0	chr7	+	29238436-29244070;29238445-29244070;29238563-29244070;29238611-29244070	29238329-29238445;29238329-29238445;29238452-29238611;29238452-29238611;29244070-29244319	n/a	-0.245806397068;-7.2048842318e-05;-0.00298357409304;0.283030276354	-0.260351342459;-0.000170698341273;5.38470705551e-05;0.260078084681	NaN	NaN	-0.327693590132;-0.0217864324898;0.0510351687255;0.306428348448	NaN	NaN	-0.44721517115;-0.012037378399;-0.00132571448095;0.53576546245	NaN	NaN	NaN	NaN	0.276993937436;-0.00142454325468;0.000333475636628;-0.259930294021	0.303604860359;0.0315074197949;-8.41841678458e-06;-0.337869197111	NaN	0.328089703474;8.4182716996e-05;-8.62726290672e-06;-0.309643589382	0.206341466396;0.0370157030975;-4.15625929684e-06;-0.283391300286	-0.201408616341;-0.00447535592199;9.13170271801e-05;0.252735186062	NaN	0.171543735849;0.0146694285579;-7.30860571726e-06;-0.235448006141	0.230763053295;0.000275144511882;-3.2883537009e-06;-0.265370625731	0.29153888281;-0.00249168096275;-0.000898675097239;-0.236978102299	0.318149805734;0.0339477872886;-0.0499829412296;-0.314917099914	NaN	0.342634648849;0.000185474575842;-0.0499074321455;-0.286691402982	0.220886548918;0.0392975866603;-0.0298283661673;-0.260439108621	-0.186859930233;-0.00532993861098;-0.00428769402208;0.275687377766	NaN	0.186137037314;0.0195657967363;-0.0368712373605;-0.212495596396	0.245307997941;0.000550818705443;-0.0270958182247;-0.242418434052	NaN	-0.358881130474;-0.000149939099761;0.0569353393518;0.283328366114	NaN	NaN	-0.478402711492;-0.000368040621979;-0.000265856153237;0.512665480117	NaN
ENSMUSG00000029478:125018811-125018990:source	33	t|1e1.1o1|1e2.1o2|1e2.2o2	TRUE	FALSE	TRUE	3	3	1	chr5	-	125018990-125022871;125018990-125019960;125018990-125019819	125018811-125018990;125019819-125020046;125019819-125020046;125022871-125023220	n/a	NaN	NaN	-0.229207226885;-0.155280215244;0.376278190206	-0.117017858471;-0.30878198729;0.424929329655	NaN	-0.183495154328;-0.311309659323;0.502561483229	-0.191148063883;-0.259996977866;0.452770768525	-0.179098144461;-0.0177109052734;0.251408963077	NaN	NaN	NaN	NaN	-0.203346503208;-0.272368602661;0.472374361717	-0.0397003541711;-0.425046329126;0.521025501166	NaN	-0.157620565221;-0.427574001158;0.598657654741	-0.165223208867;-0.376261319788;0.548866940036	-0.151929881326;-0.192274147604;0.347505135175	NaN	NaN	NaN	-0.206150788336;-0.291053999293;0.488128075198	-0.0413565095277;-0.44373172559;0.536779214647	NaN	-0.160341976744;-0.446259397622;0.614411368221	-0.167823182914;-0.394946716252;0.564620653517	-0.152562827392;-0.211041026921;0.363258848655	NaN	NaN	NaN	NaN	NaN	NaN	NaN	NaN	0.218687049985;0.23415404802;-0.444363167946
ENSMUSG00000027605:155555854-155555991:target	33	t|1e1.1o2|1e2.1o1|1e3.1o2	FALSE	FALSE	TRUE	3	4	0	chr2	+	155522176-155555854;155550469-155555854;155551228-155555854	155521981-155525291;155550355-155550469;155551190-155552387;155555854-155555991	n/a	NaN	7.77156117238e-16;-0.256681784545;0.256769315259	NaN	NaN	1.25952572733e-15;-0.795649845049;0.795369009691	NaN	NaN	NaN	NaN	8.21043934928e-16;-0.769510335521;0.769192689354	NaN	NaN	NaN	7.77156117238e-16;0.211205670237;-0.211662333212	1.17776552316e-15;-0.610359636604;0.60998723231	NaN	7.77156117238e-16;0.247867984539;-0.247623298604	7.77156117238e-16;0.246908302122;-0.246695972687	7.77156117238e-16;0.201524781282;-0.201702175425	8.1651669445e-16;-0.584220145053;0.583810928318	7.77156117238e-16;0.212547480683;-0.212958963531	7.77156117238e-16;0.267707585521;-0.267480185161	7.77156117238e-16;0.282669800668;-0.283124330764	1.38063325422e-15;-0.53896810043;0.53859973074	7.77156117238e-16;0.266060242955;-0.265959886245	7.77156117238e-16;0.319259578707;-0.319010852915	7.77156117238e-16;0.318305220707;-0.318088701749	7.77156117238e-16;0.272947497102;-0.273123104574	8.62401601359e-16;-0.512828550894;0.512423374015	7.77156117238e-16;0.283993391314;-0.284401868087	NaN	1.18190016155e-15;-0.806675411185;0.80607962198	NaN	NaN	NaN	NaN
ENSMUSG00000032534:102619692-102619760:source	33	t|1e1.1o1|1e2.1o1|1e3.1o1|1e4.1o1|1e5.1o1	FALSE	FALSE	TRUE	5	6	1	chr9	-	102619760-102626263;102619760-102625904;102619760-102623556;102619760-102621696;102619760-102621273	102619692-102619760;102621273-102621294;102621696-102621964;102623556-102623593;102625904-102626124;102626263-102626534	n/a	NaN	NaN	0.213675563908;8.46205709367e-05;-2.16843837579e-05;-0.340184349771;0.135268774819	-0.000426553729918;-3.87303012344e-05;0.0011464976739;-0.194354211414;0.203672935685	NaN	NaN	NaN	0.260040322546;-0.0466496423433;0.000294073532362;-0.182421192684;2.82939538818e-11	NaN	0.241735399407;0.176095981391;-3.33935224254e-05;-0.362835097353;1.91317900218e-10	NaN	NaN	0.277747324887;-0.000208970646804;-2.2220242455e-08;-0.42610241792;0.135268892775	0.00061970272484;-0.000598285366723;0.00195257816689;-0.280281784085;0.203672935685	NaN	0.0695226772475;0.000336975210746;-1.91899789387e-08;-0.240333426873;0.0980894355441	0.191466936684;-0.00117930284877;0.0593691454175;-0.221319397987;7.76982847494e-16	0.324110175423;-0.0644782745882;0.00038751498736;-0.272734007284;3.17965031909e-11	0.206673826975;-0.000432036987392;2.55480873635e-06;-0.199610953423;7.76045762966e-16	0.305809414017;0.147271203014;-3.43020201615e-08;-0.448753165508;1.71588207233e-10	NaN	0.242773067178;0.00222972840837;-2.35402026525e-05;-0.431386198287;0.135155651214	-7.31877916352e-05;0.00164725939336;0.00349773985259;-0.285565564049;0.20367293567	NaN	0.00207476167422;0.0430070151716;-2.32444248386e-05;-0.245616734964;0.0927225575012	0.155057098173;0.00031288408815;0.0180297162844;-0.226592319912;-6.4814684618e-14	0.289136377052;-0.00043615144781;0.00069385860454;-0.27801669694;6.15798538184e-11	0.171282791863;0.00141495300206;-1.42875329092e-05;-0.204815554572;-7.05255094621e-14	0.270835194494;0.217430161394;-2.77013109795e-05;-0.454036945875;3.71522942286e-10	NaN	-0.245294251171;-8.33881945586e-05;0.00113010249294;0.126044881958;0.00579710870996	NaN	NaN	-0.0128759890833;-0.000448977810398;0.0632579754075;0.204524087517;-0.135288142704	NaN	-0.00568060806497;-0.000102675170228;2.48604465608e-06;0.226460762206;-0.135288392503
ENSMUSG00000025006:40324747-40324832:target	33	s|1e1.1o1|1e2.1o1	FALSE	FALSE	TRUE	2	3	0	chr19	-	40321960-40324747;40318068-40324747	40318022-40318068;40321793-40321960;40324747-40324832	n/a	NaN	NaN	NaN	NaN	NaN	-0.333220217611;0.333220217611	-0.5284325154;0.5284325154	NaN	NaN	NaN	NaN	NaN	-0.237962546427;0.237962546427	-0.212793682664;0.212793682664	NaN	-0.375315707614;0.375315707614	-0.570528005404;0.570528005404	NaN	NaN	NaN	NaN	-0.250509752781;0.250509752781	-0.225340888984;0.225340888984	NaN	-0.387862913961;0.387862913961	-0.583075211751;0.583075211751	-0.205462261052;0.205462261052	NaN	NaN	NaN	NaN	0.34292590781;-0.34292590781	NaN	-0.33256545897;0.33256545897	NaN	0.273476373472;-0.273476373472
ENSMUSG00000019082:141434301-141434402:source	33	t|1e0|2e0|2e1.1o2|2e1.2o2|2e2.1o1|2e3.1o1|2e4.1o1|2e5.1o4|2e5.2o4|2e5.3o4|2e5.4o4|3e5.1o4|4e0	TRUE	TRUE	TRUE	10	6	1	chr7	-	141434329-141437569;141434329-141437555;141434329-141436793;141434329-141435288;141434329-141434587;141434329-141434531;141434329-141434469;141434329-141434429;141434329-141434409;141434328-141434531	141434301-141434402;141434409-141434543;141434409-141434543;141434409-141434543;141434409-141434543;141434409-141434543;141434587-141434604;141435288-141435397;141436793-141436803;141437555-141437892;141437555-141437892	n/a	NaN	-0.154848557499;7.77156117238e-16;7.77156117238e-16;0.233685853996;8.15403922806e-16;-0.0500450345469;7.77156117238e-16;7.77156117238e-16;7.77156117238e-16;7.77156117238e-16	-0.0902501388986;7.77156117238e-16;7.86489327197e-16;-0.250085075679;7.77156117238e-16;0.281892774994;0.000128216301394;1.55980638585e-10;0.000112954578368;7.97950969332e-16	-0.211323145846;7.77156117238e-16;7.77156117238e-16;-0.202438639029;8.56245785895e-16;0.15736795327;0.0511813357331;0.0516875175188;0.0545836304378;7.77156117238e-16	NaN	-0.00491015220415;7.77156117238e-16;7.77156117238e-16;-0.312871317366;7.77156117238e-16;0.2954025576;0.00103406113288;7.78931437267e-16;1.79365054773e-12;7.77156117238e-16	0.255514713505;2.72184073647e-15;9.01763267142e-13;-0.146793270783;2.72184073647e-15;-0.045139684814;2.72184073647e-15;2.72184073647e-15;2.72184073647e-15;2.72184073647e-15	-0.106107548592;7.77156117238e-16;7.77156117238e-16;0.204488734669;7.99044963512e-16;-0.0515848400589;7.77156117238e-16;7.77156117238e-16;7.77156117238e-16;7.77156117238e-16	0.342905208369;7.7291234453e-12;7.7291234453e-12;-0.259202488653;1.85872592367e-09;-0.00367692048547;7.7291234453e-12;7.7291234453e-12;7.7291234453e-12;1.86988325974e-09	NaN	NaN	NaN	-8.24238228424e-05;7.77156117238e-16;7.87414300215e-16;-0.41563550944;-1.039980553e-14;0.334021991522;0.000140881999706;1.71439110272e-10;0.000124116031592;8.00011854835e-16	-0.10527993867;7.77156117238e-16;7.77156117238e-16;-0.367989073144;-1.09563377481e-14;0.209497197981;0.0511931254826;0.0516919749431;0.0546244408488;7.77156117238e-16	NaN	0.00485971091403;7.77156117238e-16;7.77156117238e-16;-0.478421751124;-1.13399316126e-14;0.347531774128;0.00119086282583;7.79209220212e-16;2.07415677687e-12;7.77156117238e-16	0.355833823575;3.09945196544e-15;1.07671321496e-12;-0.317939410496;-6.80203221606e-15;1.68879010209e-07;3.09945196544e-15;3.09945196544e-15;3.08043126384e-15;3.09945196544e-15	NaN	0.443224286948;7.9901102869e-12;7.9901102869e-12;-0.42475324771;1.92148668399e-09;1.63499058947e-05;7.9901102869e-12;7.9901102869e-12;7.99009336577e-12;1.93302960919e-09	NaN	NaN	0.00476919264994;7.77156117238e-16;8.00885317939e-16;-0.483770930576;7.30823870445e-16;0.334010046951;0.000324505471328;3.96571453983e-10;0.000285999424996;8.300259467e-16	-0.0241278059683;7.77156117238e-16;7.77156117238e-16;-0.43612449428;9.3594447825e-16;0.20948525341;0.0512422823397;0.0515072557666;0.0530220336888;7.77156117238e-16	NaN	0.0935306892492;7.77156117238e-16;7.77156117238e-16;-0.546557172261;7.31385983724e-16;0.347519829557;0.00242878822684;7.81485454858e-16;4.37292082137e-12;7.77156117238e-16	0.410764966722;5.76966097555e-15;2.31383989745e-12;-0.386074831633;5.73156541326e-15;2.22151800361e-07;5.76966097555e-15;5.76966097555e-15;5.76966097555e-15;5.76966097555e-15	NaN	0.498155430095;2.09620189674e-11;2.09620189674e-11;-0.492888668847;5.0413320342e-09;4.27123337155e-05;2.09620189674e-11;2.09620189674e-11;2.09620189674e-11;5.07159366096e-09	NaN	NaN	NaN	NaN	NaN	0.360961399034;2.83751773407e-15;9.55349169371e-13;0.0249729465745;2.83751773407e-15;-0.333990892337;-0.000110869952232;-1.34820489788e-10;-9.76693544814e-05;2.81954341918e-15	-0.000119310960869;7.77156117238e-16;7.64261912984e-16;0.454574190308;8.00025281053e-16;-0.334027880799;-0.000176936542473;-2.15491662757e-10;-0.000155891861691;7.48427194232e-16	0.448351862406;7.72213327144e-12;7.72212545103e-12;-9.04270288997e-05;1.85704624879e-09;-0.330857958232;-0.000107485458521;-1.22975273657e-10;-9.46871442848e-05;1.86819345702e-09
ENSMUSG00000024589:65172275-65172406:target	33	t|1e1.1o1|1e2.1o1	FALSE	FALSE	TRUE	2	3	1	chr18	+	65165646-65172275;65167573-65172275	65165572-65165646;65167514-65167573;65172275-65172406	n/a	NaN	NaN	NaN	NaN	NaN	NaN	NaN	NaN	NaN	NaN	NaN	NaN	0.28726917046;-0.28726917046	0.287269274612;-0.287269274612	NaN	0.287269274566;-0.287269274566	-0.687089669581;0.687089669581	-0.687032552786;0.687032552786	NaN	0.287221738837;-0.287221738837	-0.20554897852;0.20554897852	0.35559594417;-0.35559594417	0.355596047543;-0.355596047543	NaN	0.355596047498;-0.355596047498	-0.618762896836;0.618762896836	-0.618706204757;0.618706204757	NaN	0.35554890153;-0.35554890153	NaN	NaN	NaN	NaN	-0.974358839774;0.974358839774	-0.974301623303;0.974301623303	-0.40671317036;0.40671317036
ENSMUSG00000009741:113958829-113958939:source	33	s|1e1.1o1|1e2.1o1	FALSE	FALSE	TRUE	2	3	0	chr9	+	113958939-113959376;113958939-113964552	113958829-113958939;113959376-113959483;113964552-113964655	n/a	NaN	NaN	0.367651066725;-0.367651066725	NaN	0.38258195112;-0.38258195112	0.444892740337;-0.444892740337	NaN	NaN	0.265140117476;-0.265140117476	0.517645089288;-0.517645089288	0.214418255057;-0.214418255057	NaN	0.261212795666;-0.261212795666	NaN	0.27614367983;-0.27614367983	0.338454469279;-0.338454469279	NaN	NaN	NaN	0.41120681823;-0.41120681823	NaN	0.334320557023;-0.334320557023	NaN	0.349251441418;-0.349251441418	0.411562230635;-0.411562230635	NaN	NaN	0.231809605881;-0.231809605881	0.484314579586;-0.484314579586	NaN	-0.291376883903;0.291376883903	NaN	NaN	-0.332784817392;0.332784817392	-0.361900501078;0.361900501078	NaN
ENSMUSG00000055322:73952421-73953950:source	33	t|1e1.1o2|1e2.1o1|1e3.1o1|1e4.1o1	FALSE	FALSE	TRUE	4	5	1	chr1	-	73953950-73980914;73953950-73962911;73953950-73956124;73953950-73954644	73952421-73953950;73954644-73954654;73956124-73956216;73962911-73963043;73980640-73981030	n/a	NaN	NaN	-0.271909583126;0.27182247132;1.30029570767e-14;1.30029570767e-14	-0.482891619371;0.477726722453;9.48096284479e-12;1.02284960042e-09	NaN	-0.272460184159;0.267336499021;1.46554974528e-12;3.42982953354e-10	NaN	NaN	NaN	-0.211404792062;0.202255430648;7.77156117238e-16;7.77156117238e-16	NaN	NaN	-0.320095278384;0.320009974781;1.42146019516e-14;1.42146019516e-14	-0.531077314629;0.525914225914;1.08116025641e-11;1.16641675955e-09	NaN	-0.32064587942;0.315524002486;1.69474157271e-12;3.96649105836e-10	NaN	NaN	NaN	-0.259590487329;0.250442934149;7.77156117238e-16;7.77156117238e-16	NaN	-0.28044165681;0.28028432435;3.18606189303e-14;3.18606189303e-14	-0.491423693055;0.486188575483;2.48802608207e-11;2.68433032169e-09	NaN	-0.280992257844;0.275798352051;3.57280635287e-12;8.36405180638e-10	NaN	NaN	NaN	-0.219936865726;0.210717283502;7.77156117238e-16;7.77156117238e-16	NaN	-0.210073585327;0.204462917122;6.11189951262e-12;6.60210545568e-10	0.181223443698;-0.214037696025;-8.07428870996e-14;-8.07428870996e-14	NaN	0.321295431729;-0.320013596762;-9.79038220099e-15;-9.79038220099e-15	0.321295431729;-0.320013596762;-1.61004777949e-14;-1.61004777949e-14	0.217496948611;-0.217571556597;-9.46698993013e-15;-9.46698993013e-15
ENSMUSG00000036333:25051095-25051226:target	32	t|1e1.1o1|1e2.1o1|1e3.1o1|1e4.1o1	FALSE	FALSE	TRUE	4	5	1	chr12	+	25038550-25051095;25040569-25051095;25041302-25051095;25047926-25051095	25038324-25038550;25040456-25040569;25041246-25041302;25047894-25047926;25051095-25051226	n/a	NaN	NaN	0.277937258042;-0.544134315071;-1.53059572916e-12;0.261456613948	0.358018008959;-0.609200874343;-1.56060029945e-12;0.253597925273	NaN	0.410688886182;-0.607292353724;-1.57670570138e-12;0.189225941672	NaN	-0.163777441497;0.269932814645;-2.02292297621e-12;-0.0755047429754	NaN	-0.127574077039;-0.502242329551;2.57553556683e-05;0.603269313778	-0.14542487792;0.250970613218;-1.16806586464e-12;-0.0784041988676	NaN	0.42291305595;-0.740521501985;-6.87311250172e-10;0.312484691049	0.502993797196;-0.805588067375;-7.27081480485e-10;0.304626076538	NaN	0.55566467442;-0.80367954068;-7.45122357664e-10;0.240276178121	0.205434458076;-0.139762717903;-6.08875656913e-10;-0.000750763764536	NaN	NaN	6.44176503524e-05;-0.698629516466;2.30992226415e-05;0.654297390304	NaN	NaN	NaN	NaN	NaN	NaN	NaN	NaN	NaN	NaN	NaN	NaN	NaN	-0.217472759857;0.592764673507;7.77156117238e-16;-0.350200696172	-0.441889133637;0.814059106409;7.7754681552e-16;-0.35020069617	-0.334758628743;0.658098429796;7.77156117238e-16;-0.309303199082
ENSMUSG00000023452:32739137-32739373:source	32	t|1e1.1o2|1e2.1o1	FALSE	FALSE	TRUE	2	3	0	chr5	-	32739373-32764773;32739373-32740624	32739137-32739373;32740624-32740789;32764233-32764948	n/a	NaN	NaN	-0.227955485321;0.227955485321	NaN	NaN	-0.229623151706;0.229623151706	NaN	NaN	-0.425126344783;0.425126344783	NaN	NaN	NaN	-0.282806884595;0.282806884595	NaN	NaN	-0.284474582643;0.284474582643	NaN	NaN	-0.479977685028;0.479977685028	NaN	NaN	-0.385110081265;0.385110081265	-0.298137377925;0.298137377925	NaN	-0.386777779314;0.386777779314	NaN	NaN	-0.582280881697;0.582280881697	NaN	-0.27432461566;0.27432461566	NaN	0.37002676256;-0.37002676256	NaN	0.378766758525;-0.378766758525	0.299725625815;-0.299725625815	NaN
ENSMUSG00000026289:87774145-87774231:source	32	s|1e1.1o1|1e2.2o2	FALSE	FALSE	TRUE	2	3	0	chr1	+	87774231-87774813;87774231-87775757	87774145-87774231;87774813-87774869;87775565-87776333	n/a	NaN	NaN	0.201869197823;-0.201869197823	0.225328723793;-0.225328723793	NaN	0.221234674107;-0.221234674107	-0.329548518282;0.329548518282	-0.340733844478;0.340733844478	NaN	0.247988898235;-0.247988898235	NaN	NaN	NaN	NaN	NaN	NaN	-0.418632995756;0.418632995756	-0.42981832195;0.42981832195	-0.282095009172;0.282095009172	NaN	-0.213155678715;0.213155678715	NaN	NaN	NaN	NaN	-0.450533081378;0.450533081378	-0.461718407572;0.461718407572	-0.31399510443;0.31399510443	NaN	-0.245495317294;0.245495317294	NaN	NaN	NaN	-0.53142931385;0.53142931385	-0.542614640043;0.542614640043	-0.394891337139;0.394891337139
ENSMUSG00000027777:68596150-68598163:target	32	t|1e1.1o1|1e2.1o1|1e3.1o1|1e4.1o1|2e0	FALSE	TRUE	TRUE	4	5	0	chr3	+	68065007-68596150;68495257-68596150;68572663-68596150;68584424-68596150	68064802-68065007;68494574-68495257;68572245-68572663;68584179-68584424;68596150-68598163	n/a	NaN	NaN	NaN	NaN	NaN	NaN	NaN	NaN	NaN	NaN	NaN	NaN	-1.57926147056e-15;-0.332930064375;0.737557000967;-0.39302368224	-1.71560883485e-15;-0.561690068222;0.974343140101;-0.39302368224	-1.33536880869e-14;-0.464988189818;-4.67215578215e-07;0.479777638243	-1.77746646633e-15;-0.404071528963;0.811261856261;-0.39302368224	4.67034668113e-08;0.214728212525;0.175352678633;-0.392661013235	NaN	-1.079928242e-15;-0.132296345159;0.296171725498;-0.151100091261	-2.18123035916e-15;-0.46723800728;-9.78155651847e-08;0.47972966712	9.07226575426e-09;0.322814820516;0.000518387998178;-0.367827228022	NaN	NaN	NaN	NaN	NaN	NaN	NaN	NaN	NaN	7.77156117238e-16;-0.228760003819;0.236786133171;7.77156117238e-16	7.77156117238e-16;-0.131916695183;-0.737569701184;0.872801306701	NaN	4.14628914968e-08;0.55522735875;-0.56201923877;1.75936431872e-06	NaN	7.77156117238e-16;0.186463515181;-0.441385275469;0.239208950093
ENSMUSG00000022946:93782201-93782305:target	32	t|1e1.1o1|1e2.1o1	FALSE	FALSE	TRUE	2	3	1	chr16	+	93780812-93782201;93781724-93782201	93780757-93780812;93781689-93781724;93782201-93782305	n/a	NaN	NaN	-0.440590636555;0.440590636555	-0.239675234402;0.239675234402	NaN	-0.222910845304;0.222910845304	NaN	NaN	NaN	-0.453880511727;0.453880511727	NaN	NaN	-0.440316719613;0.440316719613	-0.239401317392;0.239401317392	NaN	-0.222636926562;0.222636926562	NaN	NaN	NaN	-0.453606594785;0.453606594785	NaN	-0.440585861358;0.440585861358	-0.239670459196;0.239670459196	NaN	-0.222906069855;0.222906069855	NaN	NaN	NaN	-0.453875736529;0.453875736529	NaN	0.200858670689;-0.200858670689	NaN	0.217672065296;-0.217672065296	0.440582665913;-0.440582665913	0.440590845458;-0.440590845458	0.440590846546;-0.440590846546
ENSMUSG00000027422:143988148-143990266:target	32	s|1e1.1o1|1e2.1o1	FALSE	FALSE	TRUE	2	3	0	chr2	-	143986169-143988148;143974609-143988148	143974461-143974609;143985853-143986169;143988148-143990266	n/a	NaN	NaN	-0.298716647284;0.298716647284	-0.294923261219;0.294923261219	NaN	-0.277570068291;0.277570068291	0.245934247602;-0.245934247602	0.271676046607;-0.271676046607	NaN	-0.246001487833;0.246001487833	NaN	NaN	-0.43629085804;0.43629085804	-0.432498033081;0.432498033081	NaN	-0.41514888614;0.41514888614	NaN	NaN	NaN	-0.383572732664;0.383572732664	NaN	-0.477977954523;0.477977954523	-0.474210422687;0.474210422687	NaN	-0.456912647847;0.456912647847	NaN	NaN	-0.232039393194;0.232039393194	-0.425278988858;0.425278988858	NaN	NaN	NaN	NaN	0.544648163921;-0.544648163921	0.570389957292;-0.570389957292	0.245924516622;-0.245924516622
ENSMUSG00000047921:73031522-73031643:source	32	t|1e1.1o1|1e2.1o1	FALSE	FALSE	TRUE	2	3	0	chr15	-	73031643-73050595;73031643-73042177	73031522-73031643;73042177-73042203;73050595-73050723	n/a	NaN	NaN	-0.560587110988;0.560587110988	-0.646167418066;0.646167418066	NaN	-0.596449722186;0.596449722186	NaN	-0.425005779623;0.425005779623	NaN	-0.660584242904;0.660584242904	NaN	NaN	-0.447905030167;0.447905030167	-0.533485337246;0.533485337246	NaN	-0.483767641365;0.483767641365	NaN	-0.312323519522;0.312323519522	NaN	-0.547902162083;0.547902162083	NaN	-0.454364875257;0.454364875257	-0.539945182335;0.539945182335	NaN	-0.490227486455;0.490227486455	NaN	-0.318783233069;0.318783233069	NaN	-0.554362007178;0.554362007178	NaN	NaN	NaN	NaN	0.427571987685;-0.427571987685	NaN	0.508767175227;-0.508767175227
ENSMUSG00000032422:88398239-88398621:source	32	t|1e0|2e1.1o1|2e2.1o1|3e2.1o1	TRUE	TRUE	TRUE	3	3	1	chr9	-	88398371-88401920;88398371-88400723;88398368-88400723	88398239-88398621;88400723-88400749;88400723-88400749;88401920-88401978	n/a	NaN	NaN	-0.619387556736;0.599175281681;1.09580828255e-14	-0.638509586442;0.628822489887;7.77156117238e-16	NaN	-0.648997888762;0.640024040621;7.77191708535e-16	NaN	NaN	NaN	-0.681425478638;0.662363002506;4.1328212828e-07	NaN	NaN	-0.509810127983;0.492699513244;1.19670692885e-14	-0.528932157689;0.522346721449;7.77156117238e-16	NaN	-0.539420460008;0.533548272184;7.77197277477e-16	0.238522205683;-0.235864914682;7.77156117238e-16	0.242501219323;-0.243867985175;8.05274325582e-16	NaN	-0.571848049859;0.555887234066;3.70650522315e-07	NaN	-0.493354166679;0.473217777332;2.66616325444e-14	-0.512476196385;0.502864985537;7.77156117238e-16	NaN	-0.522964498705;0.514066536272;7.77242911021e-16	0.254980717913;-0.255352848633;7.77156117238e-16	0.258985636335;-0.263401745989;8.31692855913e-16	NaN	-0.555392092514;0.536405498516;8.02729972686e-07	NaN	NaN	NaN	NaN	0.74833170376;-0.728562897114;-8.02286716642e-15	0.752304722412;-0.736555376462;-1.32620566297e-14	0.619754586529;-0.604531650378;-7.75356513716e-15
ENSMUSG00000039844:29679133-29679269:target	32	t|1e1.1o1|1e2.1o1|1e3.1o1	FALSE	FALSE	TRUE	3	4	1	chr2	+	29620063-29679133;29643914-29679133;29661185-29679133	29619720-29620063;29643904-29643914;29661175-29661185;29679133-29679269	n/a	-0.322828508412;0.304564952808;7.40981442689e-08	-0.440991070577;0.430285961157;1.86089594275e-08	0.258851211882;-0.290017488088;3.47112243356e-05	0.271994594163;-0.293142362932;2.63802114551e-06	NaN	0.271454110516;-0.292064698429;2.78191642517e-06	0.208747772778;-0.211927155778;-6.18210465784e-11	0.328891836758;-0.327501565289;1.98789236354e-08	NaN	NaN	NaN	NaN	0.581680154731;-0.594584295589;3.80572317271e-05	0.594823122154;-0.59770929638;2.9133571742e-06	NaN	0.594282671358;-0.596633906109;3.11989628214e-06	0.531966380268;-0.516744746805;-7.95426823081e-08	0.65172037527;-0.632066625164;-9.88805505281e-08	0.421347941775;-0.414382141226;-7.07284562872e-08	0.433821865477;-0.480085511209;0.0279947168186	0.205955839257;-0.202674288817;5.49240032966e-08	0.699843172314;-0.720380708463;8.81177641037e-05	0.712985840639;-0.723513846637;6.8985907559e-06	NaN	0.712445758041;-0.722429478411;6.76098873546e-06	0.650128932845;-0.642465649149;-1.86969713906e-08	0.769883283273;-0.757787538477;1.77763446113e-08	0.539510494115;-0.540103043157;-2.0234886523e-08	0.551984417817;-0.60580641314;0.0364848913111	0.325360967882;-0.329898290172;2.67011148798e-07	NaN	NaN	NaN	NaN	NaN	NaN
ENSMUSG00000036585:38858546-38858861:source	32	t|1e0|2e0|2e1.1o1|2e10.1o1|2e2.1o1|2e3.1o1|2e4.1o1|2e5.1o1|2e6.1o1|2e7.1o1|2e8.1o1|2e9.1o2|2e9.2o2	TRUE	TRUE	TRUE	11	11	1	chr18	-	38858748-38929266;38858748-38866057;38858748-38929106;38858748-38918547;38858748-38906304;38858748-38903869;38858748-38881331;38858748-38866956;38858748-38866835;38858748-38866596;38858748-38866551	38858546-38858861;38866057-38866132;38866551-38866747;38866551-38866747;38866835-38866845;38866956-38866966;38881331-38881341;38903869-38903899;38906304-38906314;38918547-38918771;38929106-38929157;38929266-38929404	n/a	NaN	NaN	NaN	NaN	NaN	NaN	NaN	NaN	NaN	NaN	NaN	NaN	NaN	NaN	NaN	-2.45638330558e-10;-2.45638330558e-10;-0.101362593803;0.222068871284;-2.44424468174e-10;-2.45638330558e-10;-0.008765554493;-1.20009274661e-06;-6.06419766172e-07;-2.45638330558e-10;-2.45638330558e-10	NaN	-3.06166640885e-10;-3.06166640885e-10;-0.0957896946265;-0.718011835798;-3.06166640885e-10;-3.06166640885e-10;-0.00257168847158;-1.49569528911e-06;0.348852735343;0.000126233090799;0.461352184565	-1.78566440561e-10;-1.78566440561e-10;-0.100460375188;-0.348787015624;-1.78566440561e-10;-1.78566440561e-10;-0.0066369365886;0.0110372385138;0.406199803066;-1.78566440561e-10;1.59620320987e-05	NaN	-1.79269487522e-10;-1.79269487522e-10;-0.00266589958671;-0.41475918367;-1.79269485857e-10;-1.79269487522e-10;0.408201836181;-8.75827750874e-07;0.0326077258052;-1.79269487469e-10;-1.75279324342e-10	NaN	NaN	NaN	NaN	NaN	NaN	NaN	NaN	NaN	NaN	7.77156117238e-16;7.77156117238e-16;0.29734565615;-0.257116195843;6.37126899337e-16;7.77156117238e-16;7.77156117238e-16;7.77156117238e-16;7.77156117238e-16;7.77156117238e-16;7.77156117238e-16	NaN	7.77156117238e-16;7.77156117238e-16;0.149438026172;-0.263478589811;7.59003966338e-16;1.5583832968e-15;7.77156117238e-16;7.77156117238e-16;7.77156391031e-16;7.77156117238e-16;0.0698282582697	7.77156117238e-16;7.77156117238e-16;-4.27861623014e-05;-0.888773852418;7.48142953257e-16;7.77156117238e-16;7.41423902302e-05;8.53067265626e-16;0.348943780427;0.000117405727744;0.461352221511	7.77156117238e-16;7.77156117238e-16;-2.5967198787e-05;-0.519567534066;7.59559466126e-16;7.77156117238e-16;3.24775940726e-15;0.0140285700905;0.406290848151;7.77156117238e-16;1.54270864422e-05
ENSMUSG00000051586:120952375-120952485:source	32	t|1e1.1o1|1e2.1o1	FALSE	FALSE	TRUE	2	3	0	chr6	-	120952485-120957699;120952485-120953634	120952375-120952485;120953634-120953684;120957699-120957793	n/a	NaN	NaN	0.48164558103;-0.48164558103	0.475707713927;-0.475707713927	NaN	0.526757187757;-0.526757187757	0.419484074221;-0.419484074221	0.47802926176;-0.47802926176	NaN	NaN	0.34659259059;-0.34659259059	0.245574402142;-0.245574402142	0.568931925695;-0.568931925695	0.562993183982;-0.562993183982	NaN	0.61404260345;-0.61404260345	0.506769497996;-0.506769497996	0.565317337973;-0.565317337973	0.241977681436;-0.241977681436	NaN	0.433878006272;-0.433878006272	0.323381410841;-0.323381410841	0.31740492899;-0.31740492899	NaN	0.368451915634;-0.368451915634	0.261086687576;-0.261086687576	0.319773640161;-0.319773640161	NaN	-0.356032546821;0.356032546821	NaN	NaN	NaN	NaN	NaN	NaN	-0.326942208681;0.326942208681
ENSMUSG00000039197:21092367-21092441:target	32	t|1e1.1o1|1e2.1o1|1e3.1o1	FALSE	FALSE	TRUE	3	4	1	chr14	+	21052700-21092367;21054016-21092367;21076321-21092367	21052574-21052700;21053945-21054016;21076311-21076321;21092367-21092441	n/a	0.259688789694;7.82039084654e-16;-0.259814375634	0.214773983028;3.91734150937e-13;-0.217878939062	NaN	NaN	NaN	NaN	0.258549701715;1.3030760786e-14;-0.275484900099	-0.225553484793;7.77156117238e-16;0.217689636539	NaN	0.390731149237;2.17018486133e-10;-0.411300817759	NaN	NaN	NaN	-0.285963656132;8.74908790409e-16;0.283863155755	NaN	-0.258647975443;7.70747418023e-16;0.258848752291	NaN	-0.485242640018;7.6916815372e-16;0.477504621525	NaN	NaN	-0.391185824365;7.72478957723e-16;0.389932342829	NaN	-0.241061695999;-4.97515196318e-13;0.241935871894	NaN	-0.21372184649;-4.67070700379e-13;0.216904253436	NaN	-0.440341428006;-5.35786959828e-13;0.435577916874	NaN	NaN	-0.346284612353;-3.64511068114e-13;0.348005638179	NaN	NaN	NaN	0.191202580791;1.3759650285e-14;-0.208264416425	-0.292900678034;7.77156117238e-16;0.284910724305	NaN
ENSMUSG00000044221:88673693-88673849:source	32	t|1e1.1o1|1e2.1o2|1e2.2o2|1e3.1o4|1e3.2o4|1e3.3o4|1e3.4o4	TRUE	FALSE	TRUE	7	4	1	chr5	-	88673849-88675758;88673849-88675546;88673849-88675495;88673849-88675122;88673849-88675120;88673849-88675093;88673849-88675021	88673693-88673849;88675021-88675242;88675021-88675242;88675021-88675242;88675021-88675242;88675495-88675670;88675495-88675670;88675758-88676171	n/a	NaN	NaN	-0.565106313788;0.171535155725;0.347654558323;7.77198480433e-16;1.14634192353e-14;7.77096084902e-16;7.78416765337e-16	-0.498501319898;0.207093430547;0.265027694516;7.77094908673e-16;8.08796074046e-16;7.77094908673e-16;7.77094908673e-16	-0.37821528407;0.00144536915355;0.291473613463;3.97755920802e-11;6.17316759933e-07;7.7667645462e-16;8.22989258026e-16	-0.460187574534;0.181161607156;0.239854110007;7.77278111263e-16;7.77343742922e-16;7.77094277315e-16;7.77094277315e-16	NaN	NaN	NaN	NaN	NaN	NaN	-0.422289037101;0.122676187548;0.343319021441;-1.74656363549e-09;-0.00031659418928;-5.46399099623e-13;-3.79895748498e-13	-0.355684043211;0.161272225816;0.260692157633;-1.84762358227e-09;-0.000334770820003;-5.7805988872e-13;-4.01923832945e-13	-0.235397706534;-0.00199564927231;0.287138076582;-1.04406702227e-08;-0.00183066288152;-3.28050136635e-12;-2.28199284712e-12	-0.317370297847;0.134867152469;0.235518573081;-1.89347213169e-09;-0.000343011814611;-5.92423653171e-13;-4.11916804547e-13	NaN	NaN	NaN	NaN	NaN	-0.508352714566;0.175869400043;0.334098088518;-2.31285763792e-10;-1.5561189618e-08;-9.74939476374e-10;-1.11854443025e-12	-0.441747720676;0.211450240717;0.251471224387;-2.43464662194e-10;-1.6380626175e-08;-1.02627708434e-09;-1.17748828912e-12	-0.321461684842;0.00251097614376;0.27791714244;-8.61643056388e-10;7.10978063431e-07;-3.84183625678e-09;-4.40996280611e-12	-0.403433975312;0.185514981416;0.226297621983;-2.28479743096e-10;-1.53724246787e-08;-9.63111281464e-10;-1.10496788507e-12	NaN	NaN	NaN	NaN	NaN	NaN	NaN	NaN	0.385547037804;-0.14391809807;-0.265751506447;2.11758696192e-13;4.74025851859e-08;7.79736621434e-16;7.76014569036e-16	0.420113188677;-0.195202750816;-0.199506771933;7.77014653701e-16;-1.24541546315e-14;7.77156117238e-16;7.75331544196e-16	0.500821078748;-0.167333898384;-0.294152994466;7.77376088066e-16;3.549118416e-13;7.77461886515e-16;7.76355272454e-16
ENSMUSG00000000355:38601929-38602081:target	32	t|1e1.1o1|1e2.1o1	FALSE	FALSE	TRUE	2	3	0	chrX	+	38600778-38601929;38601397-38601929	38600578-38600778;38601299-38601397;38601929-38602081	n/a	NaN	-0.247433658935;0.247433658935	-0.211623086461;0.211623086461	-0.251521964803;0.251521964803	NaN	-0.287711536312;0.287711536312	NaN	NaN	NaN	NaN	NaN	NaN	NaN	NaN	NaN	NaN	0.25147805045;-0.25147805045	0.254625905729;-0.254625905729	0.333645860223;-0.333645860223	0.252596501155;-0.252596501155	NaN	NaN	NaN	0.248267491975;-0.248267491975	NaN	0.340908074951;-0.340908074951	0.344055930119;-0.344055930119	0.423075898201;-0.423075898201	0.34202652549;-0.34202652549	0.28893821708;-0.28893821708	NaN	0.212452122051;-0.212452122051	NaN	0.305098635944;-0.305098635944	0.308246491113;-0.308246491113	0.38726644337;-0.38726644337
ENSMUSG00000036026:45679237-45679316:target	32	s|1e1.1o1|1e2.1o1	FALSE	FALSE	TRUE	2	3	0	chr17	-	45679001-45679237;45678016-45679237	45677926-45678016;45678963-45679001;45679237-45679316	n/a	NaN	NaN	-0.746478041969;0.746478041969	-0.766509318912;0.766509318912	NaN	-0.79637688595;0.79637688595	NaN	NaN	NaN	-0.865209369035;0.865209369035	NaN	NaN	-0.745612845081;0.745612845081	-0.765644122024;0.765644122024	NaN	-0.795511689062;0.795511689062	NaN	NaN	NaN	-0.864344172143;0.864344172143	NaN	-0.736186399789;0.736186399789	-0.756217676731;0.756217676731	NaN	-0.786085243769;0.786085243769	NaN	NaN	NaN	-0.854917727568;0.854917727568	NaN	NaN	0.608116056545;-0.608116056545	NaN	0.746478042025;-0.746478042025	0.746478042025;-0.746478042025	0.746478042025;-0.746478042025
ENSMUSG00000021843:47705655-47705800:target	32	t|1e0|2e1.2o2|2e2.2o2	FALSE	TRUE	TRUE	2	3	0	chr14	+	47704277-47705763;47704488-47705763	47704187-47704277;47704420-47704488;47705655-47705800	n/a	0.230636327887;-0.230636327887	0.202817671685;-0.202817671685	NaN	0.50353387375;-0.50353387375	NaN	0.387619432112;-0.387619432112	NaN	0.350370201818;-0.350370201818	NaN	-0.24807757063;0.24807757063	NaN	NaN	NaN	0.272897476857;-0.272897476857	NaN	NaN	NaN	NaN	NaN	-0.478713967367;0.478713967367	NaN	NaN	0.300584732406;-0.300584732406	NaN	NaN	NaN	NaN	NaN	-0.451026735976;0.451026735976	NaN	0.411705478344;-0.411705478344	NaN	0.295791036707;-0.295791036707	NaN	0.258541232996;-0.258541232996	NaN
ENSMUSG00000020289:32262818-32263094:target	32	s|1e1.1o1|1e2.1o1|1e3.2o2|1e4.1o2|2e0	TRUE	FALSE	TRUE	4	5	0	chr11	-	32259255-32263025;32255568-32263025;32253949-32263025;32250278-32263025	32250125-32250278;32253875-32254059;32255439-32255568;32259217-32259255;32262818-32263094	n/a	NaN	NaN	-0.389352782399;0.147422652206;0.246369966666;-1.15157487269e-15	-0.389352147685;0.0136588126671;0.304445874158;3.06548888337e-14	NaN	-0.389352782783;0.00198030928022;0.349004493475;-1.20932196098e-15	NaN	0.440876167522;-0.325552851639;-0.0838262995649;1.7851707222e-09	-0.229265813311;0.168040588323;0.00162016410439;2.64305330784e-15	NaN	NaN	NaN	-0.400959411657;0.319678606222;0.0144670247396;-2.98114736499e-10	-0.400958777053;0.251845912999;0.127418793655;-3.15328192424e-10	NaN	-0.400959412041;0.213389105408;0.201228595844;-3.23189954836e-10	-0.0854537200027;0.360780853975;-0.203071549089;-2.59153152883e-10	0.429269538273;-0.111216885119;-0.240812844174;1.6029649282e-09	-0.240841601534;0.336033547022;-0.0103218382797;-2.34939184073e-10	NaN	-0.031407016169;0.221348257309;-0.0116039106093;-2.31833792729e-10	NaN	NaN	NaN	NaN	NaN	NaN	NaN	NaN	NaN	NaN	NaN	NaN	0.246182742981;0.000863439483698;-0.302868795173;4.38473257538e-12	0.830228949906;-0.484113627969;-0.340585128162;1.86515432267e-09	NaN
ENSMUSG00000028849:126240023-126240137:target	32	s|1e0|1e2.1o1|2e1.1o1|2e2.1o1	TRUE	TRUE	TRUE	3	3	0	chr4	-	126237278-126240032;126238632-126240023;126237278-126240023	126237156-126237278;126237156-126237278;126238522-126238632;126240023-126240137	n/a	NaN	0.00204075786054;-0.230145822432;0.200621369626	NaN	NaN	0.0601832454141;-0.315193035863;0.233850273214	NaN	0.000152006878371;-0.231230178883;0.221534943213	0.0296975167509;-0.403949263976;0.314284076903	0.0153459399783;-0.385541630431;0.316965214661	NaN	0.13053718213;-0.386559247913;0.264354554812	NaN	NaN	-0.0559323360698;0.346799167406;-0.256688898504	NaN	NaN	NaN	0.00269800074534;-0.228090110835;0.183351406462	0.00100831884203;-0.209697098618;0.187276530552	NaN	0.0148290809827;-0.210713844835;0.127757216549	NaN	-0.0170176383254;0.401121897498;-0.327810456955	NaN	-0.0163462693633;0.249743067356;-0.205037649552	NaN	NaN	NaN	NaN	NaN	-0.000810459988017;0.201117364818;-0.148207476466	0.0511252183972;-0.285030724245;0.212656976446	NaN	-9.72956133761e-05;-0.200412019796;0.200549737885	0.0149537531265;-0.373786952359;0.293090702616	0.00649209108162;-0.355379318813;0.295771840366
ENSMUSG00000021000:59146336-59146362:target	32	t|1e1.1o1|1e2.1o2	FALSE	FALSE	TRUE	2	3	0	chr12	+	59137786-59146336;59144770-59146336	59137698-59137786;59144699-59144975;59146336-59146362	n/a	NaN	NaN	0.22421102462;-0.22421102462	NaN	0.504320559192;-0.504320559192	NaN	NaN	NaN	NaN	0.533769976115;-0.533769976115	NaN	NaN	NaN	NaN	0.336816346143;-0.336816346143	NaN	-0.260160334974;0.260160334974	NaN	-0.221097459017;0.221097459017	0.366265763066;-0.366265763066	NaN	NaN	NaN	0.31921609526;-0.31921609526	NaN	-0.277760585844;0.277760585844	NaN	-0.238698796938;0.238698796938	0.348665512198;-0.348665512198	NaN	NaN	0.28010824594;-0.28010824594	NaN	-0.316868431891;0.316868431891	-0.216276779752;0.216276779752	-0.277806707784;0.277806707784
ENSMUSG00000025647:109055978-109056093:target	32	t|1e1.2o2|1e2.1o1|1e3.1o1|1e4.1o2|1e4.2o2	TRUE	FALSE	TRUE	5	5	0	chr9	+	109051453-109055978;109052980-109055978;109055007-109055978;109055079-109055978;109055263-109055978	109051364-109051453;109052854-109052980;109054863-109055007;109055012-109055263;109055012-109055263;109055978-109056093	n/a	0.229277616124;7.77242355115e-16;-0.207681322685;7.77156117238e-16;7.77156117238e-16	NaN	-0.411116388015;7.77156117238e-16;0.432664577868;7.77156117238e-16;7.77156117238e-16	-0.32167306081;7.77156117238e-16;0.340509488565;7.77156117238e-16;7.77156117238e-16	NaN	-0.444484783684;7.77156117238e-16;0.457605133134;7.77156117238e-16;1.10419736412e-15	0.232626888214;7.77157150924e-16;-0.241928724717;7.77156117238e-16;7.77156117238e-16	-0.291947521261;8.25432476048e-07;0.283187830366;9.58825435574e-16;1.49358867665e-12	0.229607400871;1.30757981366e-08;-0.258408862182;7.77156117238e-16;7.77156117238e-16	0.259515390987;3.78138486447e-05;-0.258305845449;4.69553821411e-10;4.69553821411e-10	NaN	NaN	-0.640393914659;7.77051715043e-16;0.64034456243;7.77156117238e-16;7.77156117238e-16	-0.550950587454;7.77045674109e-16;0.548189473127;7.77156117238e-16;7.77156117238e-16	NaN	-0.673762310328;7.77042933477e-16;0.665285117696;7.77156117238e-16;1.15536925383e-15	NaN	-0.521225047907;9.27441293535e-07;0.490867814938;9.812770807e-16;1.67807813698e-12	NaN	NaN	NaN	-0.592827257208;-6.04914104231e-09;0.623990584312;7.77156117238e-16;7.77156117238e-16	-0.503383930003;-6.36767165191e-09;0.531835495009;7.77156117238e-16;7.77156117238e-16	NaN	-0.626195652877;-5.9757515253e-09;0.648931139578;7.77156117238e-16;1.57468667531e-15	NaN	-0.473658390457;1.79192689769e-06;0.47451383682;1.17305942323e-15;3.25399031063e-12	NaN	NaN	NaN	NaN	NaN	NaN	0.643739957921;7.77157212412e-16;-0.674580737264;7.77156117238e-16;7.77156117238e-16	NaN	0.640723782727;1.30639634932e-08;-0.691073398927;7.77156117238e-16;7.77156117238e-16
ENSMUSG00000024969:7282726-7282823:target	32	s|1e1.1o2|1e2.1o1	FALSE	FALSE	TRUE	2	3	0	chr19	-	7281959-7282726;7281255-7282726	7280998-7281255;7281798-7281959;7282726-7282823	n/a	NaN	NaN	0.224763424546;-0.224763424546	0.24844061003;-0.24844061003	NaN	0.202412962085;-0.202412962085	0.398390650986;-0.398390650986	NaN	NaN	NaN	NaN	NaN	0.320999999716;-0.320999999716	0.344677179417;-0.344677179417	NaN	0.298649733203;-0.298649733203	0.494627220373;-0.494627220373	0.279027350294;-0.279027350294	NaN	NaN	NaN	0.254057834463;-0.254057834463	0.277735029839;-0.277735029839	NaN	0.231707553242;-0.231707553242	0.427685070796;-0.427685070796	0.211986424664;-0.211986424664	NaN	NaN	NaN	NaN	-0.3120003601;0.3120003601	NaN	NaN	NaN	-0.244152613948;0.244152613948
ENSMUSG00000022892:84978064-84978285:target	32	s|1e1.1o1|1e2.1o1	FALSE	FALSE	TRUE	2	3	1	chr16	-	84971461-84978064;84965770-84978064	84965670-84965770;84971408-84971461;84978064-84978285	n/a	NaN	NaN	0.401344942205;-0.401344942205	0.408071788518;-0.408071788518	NaN	0.408071788518;-0.408071788518	NaN	NaN	NaN	NaN	NaN	NaN	0.529581109542;-0.529581109542	0.536307751198;-0.536307751198	NaN	0.536307751198;-0.536307751198	0.232350138767;-0.232350138767	NaN	NaN	NaN	NaN	0.49689779092;-0.49689779092	0.50361560553;-0.50361560553	NaN	0.50361560553;-0.50361560553	NaN	NaN	NaN	NaN	NaN	NaN	-0.596258205533;0.596258205533	NaN	-0.297228478493;0.297228478493	-0.526421171295;0.526421171295	-0.545861922699;0.545861922699
ENSMUSG00000021895:27362790-27362897:target	32	t|1e1.1o1|1e2.1o1|1e3.1o1|1e4.1o1|1e5.1o1	FALSE	FALSE	TRUE	5	6	1	chr14	+	27265585-27362790;27336269-27362790;27338622-27362790;27361769-27362790;27361795-27362790	27265523-27265585;27336259-27336269;27338612-27338622;27361759-27361769;27361785-27361795;27362790-27362897	n/a	NaN	NaN	-0.658003274697;0.0601704919452;3.09336286565e-14;0.000740063875449;0.463939534125	-0.504020025982;0.410625668044;7.36828862981e-08;7.77156117238e-16;0.0027032685522	NaN	-0.599750517991;0.311919464635;2.20823054866e-10;5.85792468559e-12;0.245983013772	NaN	-0.417240866866;0.409053352811;2.48538273034e-10;2.44500281827e-14;2.44500281827e-14	NaN	NaN	NaN	0.262886346241;-0.263268156587;3.66430123284e-11;3.66430123284e-11;3.66430123284e-11	-0.500614725;-0.00129930663412;-1.49439592416e-12;0.000812005057588;0.463939533876	-0.346631412401;0.254567664644;8.40233525765e-08;-1.61597283821e-12;0.00304560942909	NaN	-0.442361904412;0.126513824777;2.53718075331e-10;5.11751858364e-12;0.245983013523	0.250326433345;-0.252000173678;-1.34442419964e-12;-1.35310018084e-12;-1.35310018084e-12	-0.259847215083;0.252984592709;2.77188673672e-10;-2.03778794131e-12;-2.03778794131e-12	0.33740949097;-0.345765309229;-1.20368502286e-12;-1.20368502286e-12;-1.20368502286e-12	NaN	NaN	-0.763513565714;0.213667654254;-5.38813099748e-11;0.00183244443358;0.46393953035	-0.609527487061;0.517845251656;1.93312739522e-07;-5.67992997761e-11;0.0062684229697	NaN	-0.705257979548;0.419139048247;4.85199108437e-10;-3.90199620212e-11;0.245983009997	NaN	-0.522748327945;0.516272936422;4.80493439148e-10;-6.10809105141e-11;-6.10809105141e-11	NaN	NaN	NaN	0.153980895529;0.304077170015;4.75600989572e-08;-0.000490096604187;-0.419329151144	NaN	0.00735678092592;0.20533987055;1.22016759763e-10;-0.000424515286078;-0.21795518718	0.750941733797;-0.202488354126;-1.75611474457e-14;-0.000641216004386;-0.463939534125	0.240761692724;0.302504854635;2.59627653226e-10;-0.00101566662234;-0.463939534122	0.838023438782;-0.296256332623;-2.44913158618e-14;-0.000621881402259;-0.463939534125
ENSMUSG00000000631:77817619-77817706:target	32	t|1e1.2o3|1e2.1o1|1e3.1o2|1e3.2o2	TRUE	FALSE	TRUE	4	4	0	chr11	+	77778314-77817619;77801380-77817619;77815891-77817619;77815999-77817619	77777235-77780195;77801298-77801380;77815856-77815999;77815856-77815999;77817619-77817706	n/a	NaN	NaN	-0.527156767355;-7.62201694542e-13;0.332558921598;0.161813251019	-0.608457126909;5.03255972153e-09;0.302764893312;0.268713513034	-0.617945041805;5.19538659332e-07;0.590725190377;7.13339898197e-14	-0.566816246415;2.00313049922e-07;0.329057855498;0.190282164377	NaN	NaN	NaN	-0.866548404048;3.26552603699e-11;0.857399600346;1.12506132897e-12	NaN	NaN	NaN	NaN	NaN	NaN	NaN	NaN	NaN	NaN	NaN	NaN	NaN	NaN	NaN	NaN	NaN	NaN	NaN	NaN	NaN	-0.0303611573636;4.35938167401e-07;0.258163518604;-0.16180029063	NaN	0.527156768314;-5.35840743717e-13;-0.332558921598;-0.161813252413	0.527156768226;-8.56911591404e-13;-0.332558921599;-0.161813247556	0.526871884417;1.76335534684e-08;-0.332558921599;-0.161813252433
ENSMUSG00000021000:59136064-59136195:target	32	t|1e1.1o1|1e2.1o2|1e2.2o2|1e3.1o1|1e4.1o1|2e0	TRUE	TRUE	TRUE	5	5	1	chr12	+	59129896-59136064;59130895-59136064;59130955-59136064;59131119-59136064;59131604-59136064	59129720-59129896;59130377-59130955;59130377-59130955;59131022-59131119;59131286-59131604;59136064-59136195	n/a	NaN	NaN	NaN	NaN	NaN	-0.236747435685;7.09833671077e-15;1.23897367762e-09;3.3946106394e-09;0.22562943544	NaN	-0.189903708896;7.77156117238e-16;7.77156117238e-16;0.29690710651;-0.120506487419	NaN	NaN	NaN	NaN	-0.23309881902;4.91298057722e-14;-4.22289975019e-15;9.8411927045e-12;0.232658400922	-0.254897741608;5.66542700289e-16;1.82105320582e-12;-4.59969383541e-14;0.245997387719	NaN	-0.363899007621;7.87145723129e-15;1.43277674013e-09;3.92574567114e-09;0.3446574939	NaN	-0.31706052728;5.07990999734e-16;-7.15856770898e-14;0.296907106507;-2.86379212242e-05	NaN	NaN	-0.221936283993;6.1955297e-16;-4.15931568055e-14;-3.56881639087e-14;0.221190792512	-0.202073952141;6.45011881209e-14;-2.4389061695e-10;1.33760461632e-11;0.210582747625	-0.223928774407;-5.03669583986e-14;-2.5253201098e-10;-9.98876450254e-12;0.223939053938	NaN	-0.332930414892;-3.18043681924e-14;2.78034598316e-09;8.26886650302e-09;0.322599658736	NaN	-0.286091934548;-5.42689496049e-14;-2.76446436797e-10;0.29690710585;-0.000897516831981	NaN	NaN	NaN	NaN	0.0337462175545;-2.9376903301e-13;0.112000445012;0.00416960484372;-0.28757600504	NaN	0.129431210155;-3.74052100504e-14;-3.74052100504e-14;0.10798209676;-0.283757728624	-0.0162609827797;-6.02509422559e-14;-6.02509422559e-14;0.296907104899;-0.235650274318	NaN
ENSMUSG00000022789:16341422-16341468:source	32	t|1e1.1o2|1e1.2o2|1e2.1o1	TRUE	FALSE	TRUE	3	3	0	chr16	-	16341468-16345998;16341468-16345980;16341468-16342697	16341422-16341468;16342697-16342735;16345980-16346145;16345980-16346145	n/a	NaN	NaN	-0.594782542424;-0.00668440763244;0.655174148349	-0.368696656268;-0.00421914845569;0.405817021257	NaN	-0.587927339322;-0.00684612853006;0.640367038587	NaN	NaN	NaN	-0.176014913741;-0.0090732501148;0.230475344344	NaN	NaN	-0.636954316869;-2.59100031181e-05;0.656376321502	-0.410868430713;-7.59474935469e-06;0.40701919441	NaN	-0.630099113767;-2.80870948171e-05;0.64156921174	NaN	NaN	NaN	-0.218384040717;-3.20256165641e-05;0.231677416978	NaN	NaN	NaN	NaN	NaN	NaN	NaN	NaN	NaN	NaN	0.226085877482;1.14003391821e-05;-0.249357127083	0.629963393831;1.51983215193e-07;-0.621058127036	NaN	0.592667952328;0.010439281298;-0.653544109695	0.629558326731;0.000904414564223;-0.667997771011	0.659573008385;3.0471587801e-07;-0.668584503261
ENSMUSG00000022307:41797474-41797556:target	31	t|1e1.1o1|1e2.1o1|1e3.1o1|1e4.1o1|1e5.1o1|1e6.1o1	FALSE	FALSE	TRUE	6	7	1	chr15	+	41535727-41797474;41653661-41797474;41710872-41797474;41751759-41797474;41789232-41797474;41789618-41797474	41535570-41535727;41653465-41653661;41710862-41710872;41751749-41751759;41789034-41789232;41789515-41789618;41797474-41797556	n/a	NaN	NaN	9.74848255452e-16;0.646017604677;1.29179288859e-12;-0.19589345824;-0.469754700616;7.77156117238e-16	7.7481335135e-16;0.738720367176;7.77156117238e-16;-0.19589345824;-0.555504469988;7.77156117238e-16	NaN	2.28324231276e-11;0.675469243518;7.77499948761e-16;-0.19589345824;-0.494862065896;7.77156117238e-16	7.5923155119e-11;-0.00625523629173;0.63917988795;-0.19477000813;-0.398823583277;4.01516232101e-13	6.87097290393e-12;-0.192967496667;6.87097594039e-12;-0.195893457298;0.414844800555;6.87097594039e-12	NaN	7.48077587138e-09;-0.163019732773;7.48077587491e-09;-0.195892587146;0.381141167466;7.48077587491e-09	1.28641528576e-12;-0.185736088695;1.28641710556e-12;0.306077793039;-0.0564362116077;1.28641710556e-12	NaN	NaN	NaN	NaN	NaN	NaN	NaN	NaN	NaN	NaN	NaN	NaN	NaN	NaN	NaN	NaN	NaN	NaN	NaN	NaN	NaN	NaN	8.04391298658e-11;-0.724518527893;0.639179887718;5.55010156619e-06;0.00777660112815;4.25353667548e-13	7.17839033571e-12;-0.838985101222;5.39507656591e-12;7.17866662976e-12;0.884599500175;7.17866662976e-12	1.29685446759e-14;-0.577983886532;-1.06862153123e-12;6.93898081291e-07;0.598672965906;1.31361186111e-14
ENSMUSG00000096199:4234027-4234697:source	31	s|1e1.1o1|2e1.1o1	TRUE	TRUE	FALSE	2	2	1	chr12	+	4234278-4236363;4234697-4236363	4234027-4234697;4236363-4240123;4236363-4240123	n/a	NaN	-0.256114290559;0.256114290559	0.204081931625;-0.204081931625	0.237829957459;-0.237829957459	NaN	0.206483004592;-0.206483004592	NaN	-0.355663561374;0.355663561374	NaN	NaN	NaN	NaN	0.402799101856;-0.402799101856	0.436547669136;-0.436547669136	NaN	0.405199069143;-0.405199069143	NaN	NaN	0.351728976427;-0.351728976427	0.304792106271;-0.304792106271	NaN	0.460198668028;-0.460198668028	0.494036633508;-0.494036633508	NaN	0.462598259998;-0.462598259998	NaN	NaN	0.409127768568;-0.409127768568	0.362190898309;-0.362190898309	NaN	NaN	NaN	NaN	-0.311734847782;0.311734847782	-0.559746757283;0.559746757283	NaN
ENSMUSG00000059248:117290398-117291036:target	31	t|1e1.1o1|1e2.1o1|1e3.1o1|1e4.1o1|1e5.1o1	FALSE	FALSE	TRUE	5	6	1	chr11	+	117218931-117290398;117232719-117290398;117266595-117290398;117277295-117290398;117278766-117290398	117218875-117218931;117232285-117232719;117265819-117266595;117277285-117277295;117278756-117278766;117290398-117291036	n/a	0.301467808652;-0.439037797557;0.122483373818;7.96434753271e-16;7.96434753271e-16	0.491713264757;-0.379359395592;-0.107258377399;3.60038964687e-08;9.31419041762e-16	0.000382169601769;-0.483253621509;0.468716961635;2.42301052215e-08;2.42301052215e-08	NaN	NaN	8.83623184908e-08;-0.437039612489;0.449076392768;1.01257881251e-09;1.01257881251e-09	0.273896575545;-0.353615839252;-0.043744054702;0.0839564209146;0.00406804986896	0.576182466787;-0.460114266795;-0.412829833944;0.260302904947;7.81586699163e-16	0.0368006622885;-0.448950481722;0.379258911129;1.26375625119e-12;1.26375625119e-12	NaN	0.28861448803;-0.342883104023;0.000313675677226;2.77657590937e-12;1.94970924037e-06	0.18922219282;0.0133468544063;-0.273940967099;3.17277731859e-08;8.73224753727e-16	-0.271014326991;-0.00222773122529;0.329132258112;2.66314824748e-08;2.66314824748e-08	NaN	NaN	-0.301452443026;1.61670454465e-05;0.30949092177;1.17101468825e-09;1.17101468825e-09	-0.000384080346034;0.0513731654538;-0.252294009178;0.0844108926223;0.00477878301974	0.274714636878;-0.000394172269037;-0.552416694345;0.260302904947;7.50596660196e-16	-0.236702591633;-8.06873150969e-05;0.239671186707;1.30638862213e-12;1.30638862213e-12	NaN	NaN	-0.461358626631;-0.0986847788702;0.603165756613;1.79528102262e-08;6.1566838526e-08	NaN	NaN	-0.49169800806;-0.00669151887284;0.583456719983;-4.06156670807e-08;2.46922966012e-09	-0.217624297757;0.000649948110519;0.000491502281545;0.0736549133964;0.00898818218159	0.0141282198992;-0.0236300526465;-0.278475958714;0.260299853886;5.75095221511e-16	-0.426949873695;-0.0160888038504;0.513613091362;-3.8978021797e-08;3.42613272921e-12	NaN	-0.201081050863;0.00111317087705;0.127949487081;-3.36331305377e-08;4.83631346426e-06	NaN	NaN	NaN	0.243407987801;0.129588750884;-0.581401649804;0.0885054640438;0.00436136478105	0.545701430081;0.0003427848133;-0.881522818033;0.260298550997;-3.34699043507e-08	NaN
ENSMUSG00000031626:45772354-45772708:target	31	t|1e0|2e1.1o1|2e2.1o1	FALSE	TRUE	TRUE	2	3	0	chr8	+	45769895-45772534;45770590-45772534	45769829-45769895;45770546-45770590;45772354-45772708	n/a	NaN	NaN	0.296077068797;-0.296077068797	0.223816091107;-0.223816091107	-0.261865954334;0.261865954334	0.340960683951;-0.340960683951	NaN	-0.229724054032;0.229724054032	NaN	NaN	NaN	NaN	NaN	NaN	-0.394895244934;0.394895244934	0.20740231451;-0.20740231451	NaN	-0.362761838322;0.362761838322	NaN	-0.265001703288;0.265001703288	NaN	NaN	NaN	NaN	NaN	NaN	NaN	NaN	NaN	NaN	NaN	-0.557933510425;0.557933510425	NaN	-0.295922248897;0.295922248897	-0.525801132631;0.525801132631	-0.311315492866;0.311315492866
ENSMUSG00000020422:8453079-8453250:source	31	t|1e1.1o1|1e2.1o1	FALSE	FALSE	TRUE	2	3	0	chr11	-	8453250-8478225;8453250-8468427	8453079-8453250;8468427-8468675;8478225-8478305	n/a	NaN	NaN	-0.448467004524;0.448467004524	-0.561912142336;0.561912142336	NaN	-0.388585234031;0.388585234031	0.210944161706;-0.210944161706	0.269404524917;-0.269404524917	NaN	NaN	NaN	NaN	-0.321884895364;0.321884895364	-0.435330033252;0.435330033252	NaN	-0.262002405171;0.262002405171	0.33752627082;-0.33752627082	0.395990619723;-0.395990619723	NaN	NaN	NaN	NaN	NaN	NaN	NaN	NaN	NaN	NaN	NaN	NaN	NaN	NaN	NaN	0.659411166249;-0.659411166249	0.717859121404;-0.717859121404	0.359267192401;-0.359267192401
ENSMUSG00000031565:25532250-25532428:source	31	s|1e1.2o2|2e1.1o2|2e1.2o2|2e2.1o1	TRUE	TRUE	TRUE	4	3	0	chr8	+	25532297-25555508;25532428-25555469;25532428-25555508;25532428-25557731	25532250-25532428;25555469-25555568;25555469-25555568;25555469-25555568;25557731-25557820	n/a	NaN	NaN	7.77156117238e-16;7.77156117238e-16;0.753053005838;-0.752186508219	7.77156117238e-16;7.77156117238e-16;0.701091982939;-0.700411572063	NaN	8.62361029805e-16;7.77156117238e-16;0.74744995073;-0.750220803128	1.10351194234e-15;1.10351194234e-15;0.456011224122;-0.455905289075	NaN	NaN	2.51463589183e-10;8.51058359171e-13;0.391736886637;-0.396705357498	7.77156117238e-16;7.77156117238e-16;0.269065291486;-0.269437177579	NaN	7.77156117238e-16;7.77156117238e-16;0.752953383189;-0.752702660898	7.77156117238e-16;7.77156117238e-16;0.700992354932;-0.700927713795	NaN	8.75692976252e-16;7.77156117238e-16;0.747350323446;-0.750736951774	1.16688243593e-15;1.16688243593e-15;0.455911596115;-0.456421430806	NaN	NaN	2.25523986129e-10;7.63347744208e-13;0.39163725863;-0.39722149923	7.77156117238e-16;7.77156117238e-16;0.268965663479;-0.269953319311	-1.59841888535e-14;-1.59841888535e-14;0.652695491797;-0.65179578225	-1.68667941031e-14;-1.68667941031e-14;0.60073423117;-0.60002036095	NaN	-1.55730537068e-14;-1.57808364318e-14;0.647092214856;-0.649829724509	-1.21666126285e-14;-1.21666126285e-14;0.355653472285;-0.355514077857	NaN	NaN	4.88409735263e-10;1.63260412809e-12;0.291378915685;-0.296314026045	NaN	NaN	NaN	NaN	1.12292478781e-15;1.12292478781e-15;-0.297041721895;0.296281096903	NaN	7.77156117238e-16;7.77156117238e-16;-0.612889747601;0.612706946939
ENSMUSG00000001143:36438750-36438832:target	31	s|1e1.1o1|1e2.1o1	FALSE	FALSE	TRUE	2	3	0	chr1	-	36429455-36438750;36428461-36438750	36428392-36428461;36429423-36429455;36438750-36438832	n/a	NaN	NaN	0.527307900137;-0.527307900137	0.772801879711;-0.772801879711	NaN	0.691370050737;-0.691370050737	NaN	NaN	NaN	0.381098557235;-0.381098557235	NaN	NaN	0.518684504086;-0.518684504086	0.76417848366;-0.76417848366	NaN	0.682746654686;-0.682746654686	NaN	NaN	NaN	0.372475161184;-0.372475161184	NaN	0.522510141588;-0.522510141588	0.768004121161;-0.768004121161	NaN	0.686572292188;-0.686572292188	NaN	NaN	NaN	0.376300798685;-0.376300798685	NaN	0.245488544625;-0.245488544625	NaN	NaN	-0.527307900157;0.527307900157	-0.527307888691;0.527307888691	-0.527307846516;0.527307846516
ENSMUSG00000047921:73050595-73050723:target	31	s|1e1.1o1|1e2.1o1	FALSE	FALSE	TRUE	2	3	0	chr15	-	73042203-73050595;73031643-73050595	73031522-73031643;73042177-73042203;73050595-73050723	n/a	NaN	NaN	0.538521090384;-0.538521090384	0.667941853923;-0.667941853923	NaN	0.599909096002;-0.599909096002	NaN	0.345057923863;-0.345057923863	NaN	0.653875950376;-0.653875950376	NaN	NaN	0.395053718112;-0.395053718112	0.524474481651;-0.524474481651	NaN	0.456441723729;-0.456441723729	NaN	NaN	NaN	0.510408578104;-0.510408578104	NaN	0.413938173445;-0.413938173445	0.543358936984;-0.543358936984	NaN	0.475326179063;-0.475326179063	NaN	0.209588722351;-0.209588722351	NaN	0.529293033437;-0.529293033437	NaN	NaN	NaN	NaN	-0.396034977028;0.396034977028	NaN	-0.488270440073;0.488270440073
ENSMUSG00000033610:34840757-34841109:source	31	t|1e0|1e1.1o3|1e1.2o3|1e1.3o3|1e2.1o1|1e3.1o1	TRUE	FALSE	TRUE	5	4	1	chr19	-	34841109-34879371;34841109-34879154;34841109-34878524;34841109-34877686;34841109-34856048	34840757-34841109;34856048-34856058;34877686-34877917;34878524-34879455;34878524-34879455;34878524-34879455	n/a	NaN	NaN	NaN	NaN	-8.26857572034e-11;-3.43145400321e-06;0.13334981424;-0.255996585857;0.0746978796943	NaN	-8.43627637727e-12;-3.50158006921e-07;-0.389903448446;0.382416107871;-4.76611460219e-14	-1.36750302857e-11;-5.67575726793e-07;-0.611344801017;0.634385632352;-7.77375636519e-14	NaN	1.3325494385e-09;-6.60132298971e-07;0.235110105141;-0.220385393911;1.22754932559e-07	6.4647734816e-09;-3.33686265015e-07;-0.0168129533571;-0.0112819064503;0.236985197966	NaN	NaN	NaN	NaN	NaN	7.77156117238e-16;-1.92761244606e-05;-0.459771014868;0.469088518894;7.77156117238e-16	7.77156117238e-16;-2.93943616765e-05;-0.681212367722;0.72105804365;7.77156117238e-16	NaN	NaN	7.10851734738e-09;-1.72097181783e-05;-0.18745146689;-0.000269295520623;0.236985207755	NaN	NaN	NaN	NaN	7.77156117238e-16;-7.07261086482e-05;-0.481186341165;0.490569619801;7.77156117238e-16	7.77156117238e-16;-9.73487924561e-05;-0.70262770945;0.742539159594;7.77156117238e-16	NaN	NaN	1.60552167091e-08;-6.63419496516e-05;-0.219512006874;-7.70061507814e-05;0.236985024856	NaN	-5.66504218893e-10;-6.20889423642e-10;0.0531824363673;-0.229606153404;0.0791182387897	NaN	-7.34360062391e-11;-8.0485952037e-11;-0.432063898883;0.408798013246;-4.5804831797e-13	-1.17375581222e-10;-1.28643734718e-10;-0.653505251256;0.660767537535;-7.32578288856e-13	NaN
ENSMUSG00000039166:25169090-25171248:source	31	t|1e1.1o1|1e2.1o1|2e1.1o1|2e3.1o4|2e3.2o4	TRUE	TRUE	TRUE	5	4	1	chr10	-	25171248-25220611;25171248-25199997;25170402-25220611;25170402-25170677;25170402-25170641	25169090-25171248;25199997-25200158;25220611-25220758;25220611-25220758	n/a	NaN	NaN	0.0554471706168;0.275258311067;-0.444568995905;3.79632181399e-09;0.02852182405	-0.00576440286561;0.50151554257;-0.598723477517;0.00165184865417;0.0999519286145	NaN	0.00963079210184;0.311639227431;-0.489943766492;1.45846642171e-12;0.0987951711947	NaN	NaN	0.000599622579881;0.18345252626;-0.250314183974;8.83068511189e-17;0.0222538021514	NaN	NaN	NaN	0.165321947539;0.28390545823;-0.563996003937;4.17255918827e-09;0.0295612807409	8.87978347773e-05;0.510162689733;-0.71815048555;0.00187176738584;0.0999953739871	NaN	0.12164574461;0.320286374594;-0.609370774524;1.68752887424e-12;0.0987141870968	NaN	NaN	0.0361626774346;0.192099736835;-0.369741194143;7.77110987619e-16;0.0226185041994	NaN	NaN	0.198642167969;0.28390545823;-0.585843443328;9.65194945885e-09;0.0377532439679	0.00528935291804;0.510162689733;-0.739997925297;0.00404284837973;0.097403985925	NaN	0.161215002592;0.320286374594;-0.631218213915;3.55759708341e-12;0.0947166958754	NaN	NaN	0.106879119657;0.192099736786;-0.391588633534;7.76994645577e-16;0.0326340483403	NaN	NaN	-0.158070255209;0.226257231423;-0.154149643178;0.0010836724546;0.00758156886787	-0.115951948355;-0.28390545823;0.536239081747;-2.53133569127e-08;-0.0446007221643	NaN	-0.159808421277;-0.283905342688;0.535324934852;-3.2813514289e-09;-0.0207443870423	NaN	NaN
ENSMUSG00000024969:7280998-7281255:source	31	t|1e1.1o1|1e2.1o1	FALSE	FALSE	TRUE	2	3	0	chr19	-	7281255-7282726;7281255-7281798	7280998-7281255;7281798-7281959;7282726-7282823	n/a	NaN	NaN	-0.230148466869;0.230148466869	-0.260245521786;0.260245521786	NaN	-0.295695786783;0.295695786783	-0.435421243411;0.435421243411	NaN	NaN	NaN	NaN	NaN	-0.297597567309;0.297597567309	-0.32769457111;0.32769457111	NaN	-0.363144836108;0.363144836108	-0.502870292736;0.502870292736	-0.204313110136;0.204313110136	NaN	NaN	NaN	-0.2467316606;0.2467316606	-0.27682872273;0.27682872273	NaN	-0.312278987731;0.312278987731	-0.452004444359;0.452004444359	NaN	NaN	NaN	NaN	NaN	0.279552812301;-0.279552812301	NaN	-0.205271033439;0.205271033439	NaN	0.213208534982;-0.213208534982
ENSMUSG00000024958:6939261-6939410:source	31	t|1e1.1o1|1e2.1o2|1e3.1o1	FALSE	FALSE	TRUE	3	4	0	chr19	-	6939410-6940483;6939410-6940352;6939410-6939529	6939261-6939410;6939529-6939754;6939891-6940482;6940483-6940907	n/a	NaN	NaN	7.75110253353e-16;-0.497331705771;0.497049526576	1.34129711283e-15;-0.513147232447;0.513715611442	NaN	7.75048651943e-16;-0.513094283048;0.513657208689	NaN	NaN	7.75441242553e-16;0.295514787272;-0.296683570818	4.56411820313e-07;-0.275237890472;0.271862618559	NaN	NaN	-2.40121532705e-13;-0.561581869044;0.561688072719	-2.5341474375e-13;-0.577395633232;0.578352348487	NaN	-2.60384207642e-13;-0.577342711313;0.578293977797	NaN	NaN	-1.89074247764e-13;0.231265739247;-0.232046239799	4.09503515117e-07;-0.340571491917;0.337860583561	NaN	NaN	NaN	NaN	NaN	NaN	NaN	NaN	NaN	NaN	NaN	NaN	NaN	6.77386757079e-15;0.489881019978;-0.489831170621	2.83129354646e-14;0.556279533607;-0.556272477387	7.77156117238e-16;0.792826728481;-0.793712790806
ENSMUSG00000030315:114890375-114890806:source	31	t|1e1.1o1|1e2.1o1	FALSE	FALSE	TRUE	2	3	0	chr6	-	114890806-114957936;114890806-114921317	114890375-114890806;114921317-114921821;114957936-114958011	n/a	NaN	NaN	0.433135591359;-0.433135591359	0.359993370559;-0.359993370559	NaN	0.242947740735;-0.242947740735	0.308698010765;-0.308698010765	0.546993878879;-0.546993878879	NaN	NaN	0.235071440377;-0.235071440377	NaN	0.452226884762;-0.452226884762	0.379084663963;-0.379084663963	NaN	0.262039446486;-0.262039446486	0.327789304169;-0.327789304169	0.566085172282;-0.566085172282	NaN	NaN	0.254162735296;-0.254162735296	0.452223475567;-0.452223475567	0.379081254768;-0.379081254768	NaN	0.262036036036;-0.262036036036	0.327785894974;-0.327785894974	0.566081763087;-0.566081763087	NaN	NaN	0.254159326097;-0.254159326097	NaN	NaN	NaN	NaN	NaN	-0.331677121048;0.331677121048
ENSMUSG00000061665:42808731-42808843:source	31	t|1e1.1o1|1e2.1o1	FALSE	FALSE	TRUE	2	3	1	chr17	-	42808843-42815945;42808843-42811040	42808731-42808843;42811040-42811116;42815945-42816087	n/a	NaN	NaN	-0.256430339437;0.256430339437	-0.558689681459;0.558689681459	NaN	-0.344999820496;0.344999820496	NaN	NaN	NaN	-0.517498619268;0.517498619268	NaN	NaN	-0.255136022221;0.255136022221	-0.557395369102;0.557395369102	NaN	-0.343705508138;0.343705508138	NaN	NaN	NaN	-0.51620430691;0.51620430691	NaN	-0.252634442659;0.252634442659	-0.554894091968;0.554894091968	NaN	-0.341204231003;0.341204231003	NaN	NaN	NaN	-0.513703029776;0.513703029776	NaN	-0.302259341377;0.302259341377	NaN	NaN	0.256430339691;-0.256430339691	0.256430336599;-0.256430336599	0.256430339691;-0.256430339691
ENSMUSG00000029208:69561654-69561857:source	31	s|1e1.1o1|1e2.1o1|1e3.1o1	FALSE	FALSE	TRUE	3	4	0	chr5	+	69561857-69563083;69561857-69564524;69561857-69565430	69561654-69561857;69563083-69563222;69564524-69564647;69565430-69565562	n/a	NaN	NaN	-0.393283031563;0.402722175565;-0.000173960699248	-0.277139663933;0.300231114105;-0.000233970071418	NaN	-0.42063348325;0.439673363059;-0.000233179551208	NaN	NaN	-0.369842477158;0.404961558329;-0.000192651698717	NaN	-0.219953357898;0.255299489633;-0.000182026595801	NaN	-0.482568797584;0.466589159002;3.81136574123e-05	-0.366425430713;0.364098097544;2.94456617398e-08	NaN	-0.509919249271;0.503540346496;2.20063282693e-06	NaN	NaN	-0.45912824318;0.468828541767;-4.15535127699e-08	NaN	-0.309316787738;0.319166905075;-1.17228217243e-08	-0.425624037041;0.446848743149;-0.00343936130892	-0.309480670169;0.344357681691;-0.00903720574389	NaN	-0.452974488727;0.483799930643;-0.00785128953805	NaN	NaN	-0.402183482636;0.449088125913;-0.00798489425802	NaN	-0.252371496342;0.299426489165;-0.00708252430606	NaN	NaN	NaN	0.398208202477;-0.372804405354;-3.00232135169e-05	0.482373114305;-0.491025671601;0.000129135968753	NaN
ENSMUSG00000037656:22535019-22535572:target	31	t|1e1.1o2|1e1.2o2|1e2.1o1|1e3.1o1|1e4.1o1|1e5.1o1	TRUE	FALSE	TRUE	6	6	1	chr8	+	22476925-22535019;22477038-22535019;22506292-22535019;22506654-22535019;22509266-22535019;22510419-22535019	22476700-22477038;22476700-22477038;22506282-22506292;22506644-22506654;22509256-22509266;22510409-22510419;22535019-22535572	n/a	NaN	NaN	NaN	NaN	NaN	NaN	NaN	NaN	NaN	NaN	NaN	NaN	0.198471460474;-6.44818101061e-13;-8.36755152528e-05;-0.384301147066;0.0314404867382;0.126174377079	0.208008246841;-6.82535349567e-13;-8.85093868388e-05;-0.201234703321;-6.82532603279e-13;-2.70716499745e-09	NaN	0.289621235226;5.14486411293e-06;-9.06990362254e-05;-0.403126224645;2.95998946589e-05;0.0455972379429	0.575324268374;-5.67328129647e-13;-7.41389926947e-05;-0.532010296584;-5.71436325001e-13;-2.27080321429e-09	0.572557007075;-8.72055465613e-13;-0.000112982866354;-0.533697328637;-8.72055465613e-13;2.96249575741e-06	0.303215546903;2.45502438116e-11;-6.59675295823e-05;-0.25421149607;2.45502438116e-11;-1.99540794324e-09	NaN	0.545727290365;4.66281033681e-10;-6.62256506943e-05;-0.503118482462;1.86125688878e-12;-2.02605389445e-09	NaN	NaN	NaN	NaN	NaN	NaN	NaN	NaN	NaN	NaN	-0.129082248044;-1.29726751493e-15;9.29267217798e-16;0.35496451368;-0.0453204537743;-0.126059535849	NaN	0.376432652641;4.163298042e-15;7.82541277569e-16;-0.147638681365;-0.0289965535866;-0.126175648759	0.37366133291;3.47348724836e-16;7.69421609337e-16;-0.149396170821;-0.0337013638654;-0.125588025592	NaN
ENSMUSG00000024758:7434931-7435138:source	31	t|1e0|1e1.1o1|1e2.1o1|1e3.1o1	FALSE	FALSE	TRUE	3	4	0	chr19	-	7435138-7482939;7435138-7467811;7435138-7456300	7434931-7435138;7456300-7458423;7467811-7467867;7482939-7483289	n/a	NaN	NaN	-0.418746028873;0.128086187456;0.262670923236	-0.425494007171;0.0879409737905;0.315298271702	NaN	-0.333685142929;0.101009939388;0.211018223405	NaN	NaN	NaN	-0.478689566664;0.100701605219;0.346446760249	NaN	NaN	-0.385303463072;0.0910497271665;0.262670778029	-0.392051441371;0.00701568382634;0.315298126496	NaN	-0.300242577129;0.0551784099119;0.211018078198	NaN	NaN	NaN	-0.445247000864;0.00934166439702;0.346446615042	NaN	-0.407124811332;0.113498842563;0.26267092321	-0.41387278963;0.023790427047;0.315298271676	NaN	-0.322063925389;0.0789323125154;0.211018223379	NaN	NaN	NaN	-0.467068349123;0.0308918150836;0.346446760223	NaN	NaN	0.231115869587;-0.00275287418094;-0.212983437892	NaN	0.418747148301;-0.128087141027;-0.262670923236	0.418747148296;-0.128087131649;-0.262670923236	0.4187468772;-0.128087140948;-0.262670923235
ENSMUSG00000022789:16345980-16346145:target	31	s|1e1.1o1|1e2.1o1|1e3.1o1|2e1.1o1|2e2.1o1	TRUE	TRUE	TRUE	5	4	1	chr16	-	16342735-16345998;16341468-16345998;16341067-16345998;16342735-16345980;16341468-16345980	16340996-16341067;16341422-16341468;16341422-16341468;16342697-16342735;16342697-16342735;16345980-16346145	n/a	NaN	NaN	0.580403218124;-0.576629842278;-9.60876590339e-11;0.0120708725962;-0.00709977557253	0.394672254228;-0.391341344581;-9.7970317266e-11;1.61289978638e-08;-0.00506880605686	NaN	0.579002616885;-0.59331530919;-9.89809028781e-11;0.0455961229588;-0.00726207062945	NaN	NaN	NaN	0.207509639231;-0.163876089885;-1.43130963218e-10;1.22599869177e-10;-0.00939882557357	NaN	NaN	0.586420742351;-0.619478293217;-1.74585967144e-06;0.0124794192313;-2.17913062977e-05	0.400689778456;-0.43418979552;-1.84688368399e-06;1.82754699679e-08;-1.47552068559e-05	NaN	0.585020141112;-0.636163760129;-1.8926960963e-06;0.0459465051163;-2.36225439743e-05	NaN	NaN	NaN	0.213527224743;-0.207337877607;-2.19177244514e-06;-2.93508951708e-11;-2.68708223824e-05	NaN	NaN	NaN	NaN	NaN	NaN	NaN	NaN	NaN	NaN	NaN	-0.563219495156;0.621448797976;7.77156117238e-16;-0.0223005357654;8.0006456245e-08	NaN	-0.58833202112;0.572737847777;1.34978863366e-05;-0.0114636115957;0.00898967125842	-0.577413598669;0.581801116807;1.73713062143e-08;-0.0135194725388;0.000710899208986	-0.588329576018;0.621827347898;1.50546800025e-06;-0.0113378334609;2.51494808746e-07
ENSMUSG00000030557:67240314-67240440:source	31	t|1e1.2o2|1e2.1o1	FALSE	FALSE	TRUE	2	3	0	chr7	-	67240440-67251657;67240440-67244521	67240314-67240440;67244521-67244544;67251657-67251844	n/a	NaN	NaN	-0.658337024166;0.658337024166	-0.828147232213;0.828147232213	-0.731617752998;0.731617752998	-0.759134060774;0.759134060774	NaN	NaN	NaN	-0.908592876878;0.908592876878	NaN	NaN	-0.604480268187;0.604480268187	-0.774290476235;0.774290476235	-0.67776099702;0.67776099702	-0.705277304796;0.705277304796	NaN	NaN	NaN	-0.854736120715;0.854736120715	NaN	NaN	NaN	NaN	NaN	NaN	NaN	NaN	NaN	NaN	NaN	NaN	NaN	0.658337033836;-0.658337033836	0.65833397762;-0.65833397762	0.610030319893;-0.610030319893
ENSMUSG00000061665:42815945-42816087:target	31	s|1e1.1o1|1e2.1o1	FALSE	FALSE	TRUE	2	3	1	chr17	-	42811116-42815945;42808843-42815945	42808731-42808843;42811040-42811116;42815945-42816087	n/a	NaN	NaN	0.287656970439;-0.287656970439	0.494298209324;-0.494298209324	NaN	0.271466333086;-0.271466333086	NaN	NaN	NaN	0.578778650409;-0.578778650409	NaN	NaN	0.287384975599;-0.287384975599	0.494026214488;-0.494026214488	NaN	0.271194338224;-0.271194338224	NaN	NaN	NaN	0.578506655572;-0.578506655572	NaN	0.215673034383;-0.215673034383	0.422658892126;-0.422658892126	NaN	NaN	NaN	NaN	NaN	0.507139333211;-0.507139333211	NaN	0.206270017095;-0.206270017095	NaN	NaN	-0.28765697045;0.28765697045	-0.287655214592;0.287655214592	-0.28765697045;0.28765697045
ENSMUSG00000017686:80254660-80254862:source	31	s|1e0|2e1.1o1|2e2.1o1|2e3.1o1	TRUE	FALSE	TRUE	3	4	0	chr11	+	80254862-80255862;80254862-80257514;80254862-80265742	80254660-80254862;80255862-80255957;80257514-80257636;80265742-80267907	n/a	NaN	NaN	NaN	NaN	-0.231127025487;0.430557758502;-0.204975743599	NaN	7.38378954505e-05;-0.228456166554;0.219766275043	NaN	NaN	-0.204172681854;0.439245241275;-0.233906013549	NaN	NaN	NaN	NaN	-0.212945798044;0.341396791187;-0.106410790049	NaN	0.000412072144503;-0.317617168778;0.290813070109	0.0478669211107;-0.237563289005;0.119323803373	NaN	-0.185981683236;0.35008427396;-0.160917794436	NaN	NaN	NaN	-0.181765913285;0.322618976774;-0.123365687005	NaN	0.0029395114909;-0.336395761848;0.277924860769	0.11278909959;-0.256341124478;0.0776095738113	NaN	-0.154347676106;0.331306459651;-0.174146416732	NaN	NaN	-0.118103417171;0.307864152093;-0.191215895059	NaN	0.111390144268;-0.351149614123;0.233559328984	0.194754237795;-0.271095927815;0.020592897663	NaN
ENSMUSG00000026585:163888206-163888305:source	31	s|1e1.1o1|1e2.1o1	FALSE	FALSE	TRUE	2	3	0	chr1	+	163888305-163912072;163888305-163915725	163888206-163888305;163912072-163912137;163915725-163917109	n/a	NaN	NaN	0.704490140286;-0.704490140286	0.567971368618;-0.567971368618	NaN	0.719580549758;-0.719580549758	NaN	NaN	NaN	0.36714058312;-0.36714058312	NaN	NaN	0.718502543433;-0.718502543433	0.581983771764;-0.581983771764	NaN	0.733592952905;-0.733592952905	NaN	NaN	NaN	0.381152986267;-0.381152986267	NaN	0.791828763086;-0.791828763086	0.655309991418;-0.655309991418	NaN	0.806919172558;-0.806919172558	NaN	NaN	NaN	0.45447920592;-0.45447920592	NaN	NaN	NaN	NaN	-0.810568906886;0.810568906886	-0.75804328341;0.75804328341	-0.727497867003;0.727497867003
ENSMUSG00000019854:18114399-18114486:target	31	t|1e1.2o3|1e2.1o1|2e0	FALSE	TRUE	TRUE	2	3	0	chr10	+	18104275-18114399;18107748-18114399	18104154-18105026;18107668-18107748;18114399-18114486	n/a	0.251776933959;-0.251776933959	0.295130374421;-0.295130374421	-0.253954675448;0.253954675448	-0.300568806915;0.300568806915	NaN	-0.300597081067;0.300597081067	0.245031431013;-0.245031431013	0.395787486722;-0.395787486722	0.22653736474;-0.22653736474	0.286393821976;-0.286393821976	NaN	NaN	-0.505731739992;0.505731739992	-0.552345871461;0.552345871461	NaN	-0.552374145624;0.552374145624	NaN	NaN	NaN	NaN	NaN	-0.549085055757;0.549085055757	-0.595699188375;0.595699188375	NaN	-0.595727463507;0.595727463507	NaN	NaN	NaN	NaN	NaN	NaN	NaN	NaN	0.498986151945;-0.498986151945	0.64974216217;-0.64974216217	0.480492072411;-0.480492072411
ENSMUSG00000034101:84650321-84650765:target	31	s|1e1.1o1|1e2.1o2|1e2.2o2|1e3.1o1|2e1.1o1|2e3.1o1|2e4.1o1	TRUE	TRUE	TRUE	7	5	0	chr2	-	84626137-84650406;84624558-84650406;84624449-84650406;84622082-84650406;84626137-84650321;84622082-84650321;84616943-84650321	84616480-84616943;84622011-84622082;84622011-84622082;84624270-84624558;84624270-84624558;84626020-84626137;84626020-84626137;84650321-84650765	n/a	NaN	NaN	NaN	0.396968409924;-0.231808878724;7.77156117238e-16;-0.166368727356;7.77156117238e-16;7.77156117238e-16;7.77156117238e-16	NaN	0.200866301517;-0.000370078827396;7.79692895112e-16;-0.166368947413;7.79692895112e-16;7.79692895112e-16;7.79692895112e-16	-4.25576801459e-11;-0.194081956489;7.77156117238e-16;0.211734592409;7.77156117238e-16;7.77156117238e-16;7.77156117238e-16	-6.89831714087e-11;-0.211307017121;7.77156117238e-16;0.228854062958;7.77156117238e-16;7.77156117238e-16;7.77156117238e-16	NaN	NaN	NaN	NaN	NaN	0.396926169601;-0.254828321293;-6.59705296176e-16;-0.139984139262;-6.59705296176e-16;-6.59705296176e-16;-6.59705296176e-16	NaN	0.200824058156;-0.00206519255967;-6.92427115929e-16;-0.139982772694;-6.92427115929e-16;-6.92427115929e-16;-6.92427115929e-16	-2.2978620727e-07;-0.217102143756;-4.26111821446e-16;0.238113509992;-4.26111821446e-16;-4.26111821446e-16;-4.26111821446e-16	-3.50498982655e-07;-0.234327448044;-1.05822594554e-15;0.255232957809;-1.05822594554e-15;-1.05822594554e-15;-1.05822594554e-15	NaN	NaN	-2.05226988508e-07;-0.180954146328;-2.97507613935e-16;0.200189416747;-2.97507613935e-16;-2.97507613935e-16;-2.97507613935e-16	NaN	0.396968337179;-0.222473127872;-6.22170284453e-12;-0.187120168279;-6.22170284453e-12;-6.22170284453e-12;-6.22170284453e-12	NaN	0.200866228197;-0.00047136519422;-5.83871265715e-12;-0.187120346799;-5.83871265715e-12;-5.83871265715e-12;-5.83871265715e-12	NaN	-1.3295444625e-09;-0.201677340887;-6.69640842873e-12;0.207940535033;-6.69640842873e-12;-6.69640842873e-12;-6.69640842873e-12	NaN	NaN	NaN	0.243099738274;-0.235158013389;-5.9323309633e-16;-1.07150843665e-06;-5.9323309633e-16;-5.9323309633e-16;-5.9323309633e-16	NaN	NaN	-0.153868430488;-0.197418750475;-1.02231295118e-15;0.377813122111;-1.02231295118e-15;-1.02231295118e-15;-1.02231295118e-15	-0.153867716007;-0.214653635307;-2.09899291043e-15;0.394932542919;-2.09899291043e-15;-2.09899291043e-15;-2.09899291043e-15	-0.153868435834;-0.0815121590165;-9.67244838737e-16;0.280288324886;-9.67244838737e-16;-9.67244838737e-16;-9.67244838737e-16
ENSMUSG00000022770:31842770-31842839:source	31	s|1e0|2e1.1o2|2e1.2o2|2e2.2o2	TRUE	TRUE	TRUE	3	3	0	chr16	+	31842839-31846834;31842839-31846837;31842839-31847636	31842770-31842839;31846834-31846937;31846834-31846937;31847323-31847669	n/a	NaN	0.168827548073;0.034993933686;-0.262837025587	-0.2497809752;-0.11949435666;0.377383843793	-0.265538633973;-0.157612720655;0.420522756302	NaN	-0.267363419744;-0.173703189088;0.457672369447	NaN	NaN	NaN	NaN	NaN	NaN	-0.325040757685;-0.236924085796;0.568092792538	-0.34079841639;-0.274825358351;0.611231705047	NaN	-0.342623202161;-0.290872900781;0.648381318192	-0.233017189583;-0.0196808268358;0.316725479911	NaN	NaN	NaN	NaN	-0.420367603781;-0.217507089736;0.640220614715	-0.436125262486;-0.255408390826;0.683359527224	NaN	-0.437950048257;-0.271493052393;0.720509140369	-0.328344051902;-0.00762061592076;0.388853302088	-0.168860450614;-0.0213064681499;0.257680626347	NaN	-0.217308340497;-0.000111563779907;0.216775311627	NaN	NaN	NaN	NaN	0.0442289971567;0.156792930819;-0.251367312617	0.248758741565;0.128973368014;-0.382539988368	0.292649018603;0.18632193842;-0.483829477436
ENSMUSG00000037608:20333254-20333890:source	31	s|1e1.1o1|2e1.1o1|2e2.1o1|3e0	TRUE	TRUE	TRUE	3	3	1	chr10	+	20333571-20334499;20333572-20334499;20333572-20339709	20333254-20333890;20334499-20334645;20334499-20334645;20339709-20339921	n/a	NaN	NaN	0.0629475711354;0.16240477295;-0.252535491748	7.77156117238e-16;0.224996302942;-0.230372091297	NaN	7.77156117238e-16;0.275751331817;-0.265421657167	NaN	7.77156117238e-16;-0.197834568238;0.205197488712	NaN	NaN	NaN	NaN	0.0629582027676;0.135002348609;-0.224917749598	7.77097017236e-16;0.198603435084;-0.202754349143	NaN	7.77095550677e-16;0.249358641674;-0.237804517343	NaN	7.77080625556e-16;-0.224228710621;0.232815350033	NaN	NaN	NaN	0.0578057884979;0.200027325483;-0.291942056052	6.47587522288e-16;0.262470405409;-0.26977865324	NaN	6.55562267619e-16;0.313228816732;-0.304839677639	NaN	NaN	NaN	NaN	NaN	NaN	0.00269941279504;-0.227971479134;0.217972026314	NaN	-0.0649988999881;-0.242208849508;0.328267213401	-0.0618659133285;-0.360389558257;0.457733100737	NaN
ENSMUSG00000024480:46758003-46758114:target	31	t|1e1.1o1|1e2.1o1	FALSE	FALSE	TRUE	2	3	1	chr18	+	46754462-46758003;46757435-46758003	46754371-46754462;46757382-46757435;46758003-46758114	n/a	-0.237584212969;0.237584212969	-0.317762145078;0.317762145078	NaN	0.31877732724;-0.31877732724	NaN	0.26881344269;-0.26881344269	0.248675279591;-0.248675279591	NaN	NaN	-0.521318459326;0.521318459326	NaN	NaN	0.355022827391;-0.355022827391	0.556373697749;-0.556373697749	NaN	0.50640981759;-0.50640981759	0.486275198565;-0.486275198565	NaN	NaN	-0.283721970982;0.283721970982	NaN	0.435188603949;-0.435188603949	0.636539551963;-0.636539551963	NaN	0.58657559433;-0.58657559433	0.566440975193;-0.566440975193	NaN	NaN	-0.20352553572;0.20352553572	NaN	0.201346705039;-0.201346705039	NaN	NaN	NaN	-0.270740618791;0.270740618791	NaN
ENSMUSG00000023021:99738665-99738821:target	31	s|1e1.1o1|1e2.1o1	FALSE	FALSE	TRUE	2	3	0	chr15	-	99737653-99738665;99736436-99738665	99736213-99736436;99737335-99737653;99738665-99738821	n/a	NaN	NaN	0.760364592165;-0.760364592165	0.708052608914;-0.708052608914	0.487990167019;-0.487990167019	0.824182455634;-0.824182455634	NaN	NaN	NaN	NaN	NaN	NaN	0.72358356673;-0.72358356673	0.671271583478;-0.671271583478	0.451209141584;-0.451209141584	0.787401430199;-0.787401430199	NaN	NaN	NaN	NaN	NaN	0.661316364157;-0.661316364157	0.609004380905;-0.609004380905	0.38894193901;-0.38894193901	0.725134227625;-0.725134227625	NaN	NaN	NaN	NaN	NaN	NaN	-0.27237440776;0.27237440776	NaN	-0.760364592149;0.760364592149	NaN	-0.759957523232;0.759957523232
ENSMUSG00000020130:115221583-115221685:target	31	s|1e1.1o2|1e1.2o2|1e2.1o2|1e2.2o2	FALSE	TRUE	TRUE	4	3	1	chr10	-	115220738-115221583;115220734-115221583;115220408-115221583;115220407-115221583	115220211-115220408;115220211-115220408;115220688-115220738;115220688-115220738;115221583-115221685	n/a	-0.271025764859;-2.46537320803e-07;0.270818376747;4.37798201006e-05	NaN	-0.423178993231;-2.7080093122e-07;0.361626891444;0.0932508357099	-0.423178993708;-2.76106717542e-07;0.419722268306;0.00121619645927	-0.423178866641;-2.16348553054e-06;0.346206941587;0.0949924969589	-0.423178993708;-2.78954677127e-07;0.465776718252;-3.19546986842e-14	NaN	-0.250876208232;-3.57860113914e-07;0.284156090924;-4.12135720768e-14	-0.32355317767;-2.26990086113e-07;0.256844753166;0.078110460544	-0.276760100495;-4.17067251953e-07;0.209400907579;0.0699043185172	NaN	NaN	NaN	NaN	NaN	NaN	0.317005212561;4.39174413913e-05;-0.337568959826;-4.69455646483e-05	NaN	NaN	NaN	0.176307624217;2.00052685024e-10;-0.212569477712;0.000847348868664	-0.233275999837;7.66382368418e-16;0.181024824251;0.0113546824203	-0.23327600031;7.65815053129e-16;0.239232719576;0.000356666989687	-0.23327587158;1.52135790628e-14;0.160369016942;0.0393161489518	-0.23327600031;7.66732053113e-16;0.285253676334;-0.000725320891079	0.235879868575;9.43011215936e-05;-0.247273117071;-0.000605373940454	NaN	NaN	NaN	NaN	NaN	NaN	NaN	0.4691584409;3.89685374832e-05;-0.428377474404;-0.0949723504401	NaN	NaN
ENSMUSG00000037519:144485029-144485211:source	31	t|1e1.1o1|1e3.1o2|1e4.1o1|2e1.1o1|2e2.1o1|2e3.1o2|2e3.2o2	TRUE	TRUE	TRUE	7	5	1	chr7	-	144485211-144491452;144485211-144488691;144485211-144486699;144485208-144491452;144485208-144489197;144485208-144488691;144485208-144488631	144485029-144485211;144486699-144486769;144488631-144488717;144488631-144488717;144488631-144488717;144489197-144489337;144491452-144491652;144491452-144491652	n/a	NaN	NaN	-9.9602495924e-08;0.000484804750606;6.57762479285e-16;-0.62478882449;-2.49135366736e-11;0.570745138262;1.12862936545e-14	-3.80938375141e-07;0.0734199058391;6.28586091676e-16;-0.799864303797;-2.54123335057e-11;0.709965294301;8.4347979418e-13	NaN	-3.83970936005e-07;0.00429272591737;6.27075161924e-16;-0.674809409645;-2.56744664075e-11;0.619724338146;6.51509077275e-16	NaN	NaN	NaN	-3.55324390472e-07;3.13911928172e-12;3.21808066326e-12;-0.613089410637;0.675326914979;-0.00856785298271;3.21808066326e-12	NaN	NaN	-3.73692342938e-06;0.000532276637334;-1.1755324568e-11;-0.693525365051;-3.2037572416e-08;0.619478098705;-1.17436426902e-11	-4.27179214713e-06;0.0735591033517;-1.24355890403e-11;-0.868600844359;-3.38913554403e-08;0.758698254744;-1.14744351662e-11	NaN	-4.37672446363e-06;0.00488219640394;-1.27441946119e-11;-0.743545950205;-3.47323467924e-08;0.668457298589;-1.27441663549e-11	NaN	NaN	NaN	-4.87209934404e-06;-1.18729382175e-11;-1.18729382175e-11;-0.681825951197;0.675321696152;-2.64532074649e-09;-1.18729382175e-11	NaN	-0.000234075287039;0.00121207791552;-2.90110649735e-09;-0.658974526564;-2.56411602013e-05;0.619478239658;-2.90107947486e-09	-0.000247220498909;0.0669004761351;-3.0538802476e-09;-0.834050007189;-2.69918794171e-05;0.758698395697;-3.05166829653e-09	NaN	-0.000232004284921;0.00909017522854;-2.86590882543e-09;-0.708995111718;-2.53301279994e-05;0.668457439542;-2.86590876584e-09	NaN	NaN	NaN	-0.000275331220408;-3.40629299902e-09;-3.40629299902e-09;-0.647275112711;0.673595614274;-3.40629299902e-09;-3.40629299902e-09	NaN	NaN	NaN	NaN	0.000833567191229;-0.00041969946039;7.54406534441e-16;0.655188092344;-8.24091802375e-15;-0.619478442637;-8.43250979379e-15	8.6164753396e-05;-0.00066698139238;4.60762380452e-15;0.658854244218;1.39893013474e-07;-0.619478442458;-1.00761187107e-14	0.00401102743276;-0.000406973771985;7.55101134294e-16;0.652122288141;5.23283923979e-12;-0.619478442646;-8.15067330033e-15
ENSMUSG00000035776:71440886-71441145:source	31	t|1e1.1o1|1e2.1o1	FALSE	FALSE	TRUE	2	3	0	chrX	-	71441145-71450611;71441145-71449939	71440886-71441145;71449939-71450007;71450611-71450673	n/a	0.337029421901;-0.337029421901	0.238544990525;-0.238544990525	NaN	NaN	0.441094717741;-0.441094717741	NaN	NaN	NaN	NaN	0.48172650832;-0.48172650832	NaN	NaN	-0.414407487561;0.414407487561	-0.312943550647;0.312943550647	NaN	-0.362000762469;0.362000762469	-0.317684568675;0.317684568675	-0.215671556931;0.215671556931	-0.223270949356;0.223270949356	NaN	-0.233773797545;0.233773797545	-0.315923674269;0.315923674269	-0.214458905766;0.214458905766	0.202241478506;-0.202241478506	-0.263516336054;0.263516336054	-0.219199192725;0.219199192725	NaN	NaN	0.243181124526;-0.243181124526	NaN	NaN	0.51847261112;-0.51847261112	NaN	NaN	NaN	NaN
ENSMUSG00000031575:25828766-25829360:source	31	t|1e0|2e1.1o1|2e2.1o1|2e3.1o1|2e4.1o1|3e0	FALSE	TRUE	TRUE	4	5	1	chr8	-	25828859-25833751;25828859-25832640;25828859-25831273;25828859-25830375	25828766-25829360;25830375-25830392;25831273-25831348;25832640-25832735;25833751-25833846	n/a	NaN	NaN	-1.39602489718e-06;0.000582834495183;-0.30707663629;0.336764262076	-1.42337558174e-06;0.162410779824;-0.396212253331;0.276059361467	NaN	-1.43805644327e-06;2.1009463126e-06;-0.320772141416;0.366206184351	NaN	NaN	NaN	-2.14998795822e-06;-3.31800996782e-05;-0.704735633213;0.778781169667	NaN	NaN	-1.42056800784e-07;-0.000169158283292;-0.302067833505;0.348627520641	-1.5027647331e-07;0.112376395148;-0.391203450545;0.287922620032	NaN	-1.54005546385e-07;-0.00496974704253;-0.31576333863;0.378069442916	NaN	NaN	NaN	-1.78345392784e-07;-0.0312431701364;-0.699726830427;0.790644428232	NaN	-1.57719136763e-12;-0.0331979217589;-0.281757107313;0.349294608036	-1.66023359517e-12;0.00737680382064;-0.370892724441;0.288589707426	NaN	-1.55805066266e-12;-0.0798562111394;-0.295452612526;0.37873653031	NaN	NaN	NaN	1.93184122767e-13;-0.105657717721;-0.679416104323;0.791311515626	NaN	NaN	NaN	NaN	6.5594502938e-12;-0.000639487901062;0.404627538085;-0.349294673949	1.27037813184e-06;-0.00101255137558;0.406580025575;-0.349294673949	1.24667430483e-05;6.56886891512e-05;0.274487849168;-0.307892916419
ENSMUSG00000028559:109133744-109133820:target	31	s|1e0|2e1.2o2|2e2.1o1	TRUE	FALSE	TRUE	2	3	0	chr4	-	109107949-109133744;109102592-109133744	109102497-109102592;109107881-109108031;109133744-109133820	n/a	NaN	NaN	0.457979833665;-0.457979833665	0.380073588123;-0.380073588123	NaN	0.399713794469;-0.399713794469	NaN	NaN	NaN	0.677983198331;-0.677983198331	NaN	NaN	0.44535668137;-0.44535668137	0.367450435828;-0.367450435828	NaN	0.387090642173;-0.387090642173	NaN	NaN	NaN	0.665360046036;-0.665360046036	NaN	0.428576039908;-0.428576039908	0.350669794366;-0.350669794366	NaN	0.370310000711;-0.370310000711	NaN	NaN	NaN	0.648579404574;-0.648579404574	NaN	NaN	NaN	NaN	-0.457979985788;0.457979985788	-0.457979997307;0.457979997307	-0.457978674195;0.457978674195
ENSMUSG00000048537:44699556-44699696:source	31	t|1e1.1o2|1e2.1o1|1e3.2o2	FALSE	FALSE	TRUE	3	4	1	chr9	-	44699696-44703803;44699696-44701503;44699696-44700946	44699556-44699696;44700946-44701086;44701503-44701733;44703573-44703892	n/a	NaN	NaN	-0.660274664035;-2.28380884442e-07;0.688009918193	-0.717789842184;-2.32855572052e-07;0.74556605949	NaN	-0.676600398979;-2.35257427614e-07;0.704432108495	NaN	NaN	NaN	-0.302714225115;1.03706354398e-05;0.303748987564	NaN	NaN	-0.638684843346;-0.000557592740192;0.688731017396	-0.696200021495;-0.000589345117748;0.746287158694	NaN	-0.65501057829;-0.000603732384328;0.705153207698	NaN	NaN	NaN	-0.281124403769;-0.000653235396535;0.30447008677	NaN	-0.688158150785;-5.38344460412e-08;0.713669943715	-0.745673328934;-5.66692095942e-08;0.771226085013	NaN	-0.704483885729;-5.31813158681e-08;0.730092134017	NaN	NaN	NaN	-0.330597711873;2.07581408372e-05;0.329409013089	NaN	NaN	NaN	NaN	0.738441548318;8.80907960765e-15;-0.738328577039	0.739304465132;7.49798603215e-07;-0.739205123803	0.739638422931;7.77156117238e-16;-0.73930280518
ENSMUSG00000029538:115327177-115327499:source	31	s|1e1.1o2|1e2.1o2	FALSE	FALSE	TRUE	2	3	1	chr5	+	115327499-115328347;115327499-115330498	115327177-115327499;115328347-115328704;115330498-115330658	n/a	NaN	NaN	0.252499796883;-0.252499796883	0.613079322872;-0.613079322872	NaN	0.501556727859;-0.501556727859	NaN	NaN	NaN	0.394382546481;-0.394382546481	NaN	NaN	0.252499768119;-0.252499768119	0.613079294108;-0.613079294108	NaN	0.501556699094;-0.501556699094	NaN	NaN	NaN	0.394382517716;-0.394382517716	NaN	0.252498242789;-0.252498242789	0.613077768778;-0.613077768778	NaN	0.501555173764;-0.501555173764	NaN	NaN	NaN	0.394380992386;-0.394380992386	NaN	0.360579525989;-0.360579525989	NaN	0.249056927366;-0.249056927366	-0.252499796796;0.252499796796	-0.252499796885;0.252499796885	-0.252499796885;0.252499796885
ENSMUSG00000040952:24884917-24885206:target	31	t|1e0|2e1.1o1|2e2.1o3|2e2.2o3|2e2.3o3	TRUE	TRUE	TRUE	4	3	0	chr7	+	24884667-24885136;24884849-24885136;24884854-24885136;24884869-24885136	24884371-24884667;24884714-24884869;24884714-24884869;24884714-24884869;24884917-24885206	n/a	-0.335540264969;7.77156117238e-16;0.106758631439;0.216419419165	-0.396586265656;7.77156117238e-16;0.148144178719;0.243050087851	NaN	NaN	NaN	NaN	NaN	NaN	NaN	NaN	-0.38297442093;7.77156117238e-16;0.135088518689;0.234823975184	NaN	0.508519177513;7.77156117238e-16;-0.152699274125;-0.336598144865	0.509847754517;7.77159066272e-16;-0.152699274816;-0.334867542401	0.451093835537;7.77215009779e-16;-0.152179536708;-0.30323957641	0.477676643262;7.77156117238e-16;-0.152639082779;-0.330649505954	0.391249457152;7.77156117238e-16;-0.152564900367;-0.242860221626	0.301855091666;7.77156117238e-16;-0.0410616517585;-0.229630792314	0.504608083224;7.77156117238e-16;-0.152663275115;-0.343371506283	0.507234476455;8.08572886512e-16;-0.152425765489;-0.356648083834	NaN	0.569566941935;7.77156117238e-16;-0.19289445998;-0.363262344152	0.570899114757;7.77162903998e-16;-0.192894460336;-0.361527406573	0.512139854898;7.77244832834e-16;-0.192588053221;-0.329871709561	0.538722648292;7.77156117238e-16;-0.192835685365;-0.357281227563	0.452295457839;7.77156117238e-16;-0.19276667587;-0.269490890065	0.362901092353;7.77156117238e-16;-0.0962279850663;-0.256261460847	0.565654085276;7.77156117238e-16;-0.192861451503;-0.370049909671	0.568282380035;8.4519723594e-16;-0.192642677528;-0.383379481395	NaN	NaN	NaN	NaN	NaN	-0.206663588969;7.77156117238e-16;0.0725064790775;0.1046014074	NaN
ENSMUSG00000060373:52103889-52104028:target	31	s|1e1.1o1|1e2.1o1|1e3.1o3|1e3.2o3|1e3.3o3	FALSE	TRUE	TRUE	5	4	1	chr14	-	52098544-52103889;52098040-52103889;52084416-52103889;52084391-52103889;52084390-52103889	52084115-52084416;52084115-52084416;52084115-52084416;52098015-52098040;52098316-52098544;52103889-52104028	n/a	-0.211576399773;0.00393696631109;7.77156117238e-16;0.171740764709;3.51181861152e-15	NaN	-0.433269647059;0.209765434238;7.77156117238e-16;0.218919633527;7.77156117238e-16	NaN	-0.448341815215;0.0542738950156;7.77156117238e-16;0.361469892042;3.89934015459e-10	-0.352776383454;0.155113385437;7.77156117238e-16;0.212241259621;7.77156117238e-16	NaN	-0.231927083452;0.131938509822;7.77156117238e-16;0.098939090664;7.77156117238e-16	-0.302714662892;0.103725486538;7.77156117238e-16;0.19150439146;7.99836218626e-16	-0.345371989538;0.00526176402061;7.77156117238e-16;0.300458708766;3.07690231269e-12	-0.382070527304;0.00955010725827;7.77156117238e-16;0.313370171933;9.55801561569e-16	NaN	-0.221693041565;0.174163738433;7.77156117238e-16;0.00408289957262;-2.53350940044e-15	0.274773282051;-0.00336654503125;7.77156117238e-16;-0.235021382462;-2.72507159201e-15	-0.236764953954;0.024941081728;7.77156117238e-16;0.189614719189;3.23821650329e-10	NaN	NaN	NaN	NaN	NaN	NaN	-0.26126735881;0.172073693714;7.77156117238e-16;0.0595012133648;-1.10954947436e-09	0.235198961778;-0.00545663440775;7.77156117238e-16;-0.1862515755;-1.16797526333e-09	-0.27634009377;0.0210051474835;7.77156117238e-16;0.238450952046;-3.88444523822e-09	NaN	NaN	NaN	NaN	NaN	-0.210068173632;0.000905237592888;7.77156117238e-16;0.190344032001;-8.55807740678e-10	0.496466323637;-0.207288240856;7.77156117238e-16;-0.282165820165;7.77156117238e-16	NaN	NaN	0.326461621019;-0.100315140672;7.77156117238e-16;-0.227640707752;9.70295321439e-12	0.201342561378;-0.0439105308096;7.77156117238e-16;-0.0954346468762;7.77156117238e-16	NaN
ENSMUSG00000028760:138082893-138082988:source	31	s|1e1.1o2|1e1.2o2|1e2.1o1|1e3.2o2|1e4.1o1|1e5.1o1	FALSE	TRUE	TRUE	6	6	1	chr4	+	138082988-138084245;138082988-138084257;138082988-138087533;138082988-138091365;138082988-138095909;138082988-138096752	138082893-138082988;138084245-138084370;138084245-138084370;138087533-138087565;138091286-138091405;138095909-138095929;138096752-138096931	n/a	NaN	NaN	8.16794646525e-07;0.239054687961;0.22619956444;7.77156117238e-16;0.119419315571;-0.629153920096	2.86627616475e-08;0.220856804234;-0.00167113114178;7.77156117238e-16;0.405895109279;-0.628937671467	NaN	0.0469235587924;0.281335717314;-0.000805479323764;7.77156117238e-16;0.195150611603;-0.516407609847	NaN	NaN	NaN	7.77752005033e-16;0.00587050689549;0.394440647217;7.77156117238e-16;7.77156117238e-16;-0.455268316947	NaN	NaN	8.29981183475e-07;0.15052138571;0.308402927735;-1.63725070297e-14;0.119419313756;-0.626573716384	-3.89941463443e-08;0.13048989424;0.00300058454359;-1.73648232392e-14;0.405895109276;-0.626357467755	NaN	0.0460125725081;0.193241087875;0.00666000499063;-1.78150140493e-14;0.1951506116;-0.513827406135	NaN	NaN	NaN	-8.50689756585e-08;-0.000241594154763;0.476644010509;-2.07535487084e-14;-2.07535487084e-14;-0.452688113234	NaN	NaN	NaN	NaN	NaN	NaN	NaN	NaN	NaN	NaN	-5.19165122007e-07;-0.00064054280402;-0.263089633858;7.77156117238e-16;0.286475782014;9.31923709648e-07	NaN	0.0272309685434;0.00232123263197;-0.253152562882;7.77156117238e-16;0.0114019946592;0.112674659137	-7.06010103533e-07;-0.204980738903;-0.355648736062;7.77156117238e-16;-0.119419323839;0.765260056613	-1.12842345244e-06;-0.187160329743;-0.397634791729;7.77174888217e-16;-0.119419292155;0.754122426936	0.0132481236335;-0.152901287974;-0.273788252877;7.77156117238e-16;-0.11941932396;0.543386089548
ENSMUSG00000022255:34117880-34118110:source	31	s|1e0|2e1.1o1|2e2.1o1|2e3.1o1	TRUE	FALSE	TRUE	3	4	0	chr15	+	34118110-34121423;34118110-34123668;34118110-34131164	34117880-34118110;34121423-34121512;34123668-34124352;34131164-34131288	n/a	NaN	NaN	0.0816967370801;-0.288387583718;0.192795424829	0.107377667378;-0.406063155861;0.287797517129	0.20527404848;-0.223358062696;0.00119533897133	0.110478888237;-0.349678072731;0.22944999663	NaN	NaN	NaN	0.162594089821;-0.352267220435;0.17731101578	NaN	NaN	0.0944431901819;-0.298775507229;0.201845417317	0.107942138779;-0.416451079372;0.296847541125	0.205617519053;-0.233747375764;0.00202058974082	0.111216141933;-0.360065996243;0.238500020592	NaN	NaN	NaN	0.162936683876;-0.362655143947;0.186360905024	NaN	NaN	NaN	NaN	NaN	NaN	NaN	NaN	NaN	NaN	NaN	NaN	NaN	-0.0961646853875;0.219412410387;-0.115052325124	NaN	-0.0655956918055;0.256271383865;-0.17587159118
ENSMUSG00000039361:90207583-90209447:target	30	t|1e1.1o1|1e2.1o1	FALSE	FALSE	TRUE	2	3	1	chr7	+	90197020-90207583;90206261-90207583	90196916-90197020;90206160-90206261;90207583-90209447	n/a	NaN	NaN	NaN	-0.28286241224;0.28286241224	-0.227370410757;0.227370410757	-0.206990912641;0.206990912641	NaN	NaN	NaN	-0.327407599133;0.327407599133	NaN	NaN	NaN	-0.257869675153;0.257869675153	-0.202377675773;0.202377675773	NaN	NaN	NaN	NaN	-0.302414862046;0.302414862046	NaN	NaN	-0.260089856552;0.260089856552	-0.204597827991;0.204597827991	NaN	NaN	NaN	NaN	-0.304635043445;0.304635043445	NaN	NaN	NaN	NaN	0.219707323508;-0.219707323508	0.219707410617;-0.219707410617	0.219707410638;-0.219707410638
ENSMUSG00000021375:46761273-46761424:target	30	s|1e1.1o1|1e2.1o1|1e3.1o1	FALSE	FALSE	TRUE	3	4	1	chr13	-	46760767-46761273;46760304-46761273;46752872-46761273	46752081-46752872;46760263-46760304;46760663-46760767;46761273-46761424	n/a	NaN	NaN	NaN	NaN	NaN	NaN	0.653513741123;2.7364609669e-13;-0.653570209897	0.391833633385;1.58980898373e-11;-0.3921765172	NaN	-0.206015799742;0.73272178958;-0.558643370386	NaN	NaN	NaN	NaN	NaN	NaN	0.78094744507;-3.17158742084e-06;-0.75462634314	0.51926733733;-4.83749600519e-06;-0.493232650441	NaN	-0.0459923374581;0.732146323202;-0.659699503626	0.205293341351;-2.83263483143e-06;-0.178478925354	NaN	NaN	NaN	NaN	NaN	NaN	NaN	NaN	NaN	NaN	NaN	NaN	0.659910869784;2.37883069387e-13;-0.654633121533	0.398230762048;1.65269739834e-11;-0.393239428838	NaN
ENSMUSG00000020741:74656423-74656625:target	30	t|1e1.2o2|1e2.1o3|1e2.2o3|1e2.3o3|1e3.1o1|1e4.1o1	TRUE	FALSE	TRUE	6	5	1	chr11	+	74649694-74656423;74650118-74656423;74650178-74656423;74650673-74656423;74653801-74656423;74656248-74656423	74649495-74649694;74649830-74650673;74649830-74650673;74649830-74650673;74653791-74653801;74656238-74656248;74656423-74656625	n/a	NaN	0.207657457298;-0.0397180375476;-0.000352106622904;0.00150960957367;-0.000806613507045;-0.101117555506	0.362118634949;-0.000399137696586;-0.000165583852066;-0.100555274419;-0.0022055467261;-0.103710412444	0.325007382301;-0.000446789817245;-2.98103990283e-05;-0.100523774809;-0.00233831915655;-0.10376057781	0.0321311538757;-0.0540347244504;-0.00129033599485;-0.086365501657;0.267119709263;-0.0954486688811	0.390721852881;-0.00205321144867;-0.000170666248805;-0.100513152147;-0.0023607320864;-0.103691521661	0.390391317126;-0.052295668003;-0.000135181047438;-0.0992314208304;-0.00189633155891;-0.103448242178	0.338891101704;-0.000294139765077;-0.000218127752505;-0.0982572853343;-0.00296935005813;-0.102632826268	NaN	NaN	0.00117338620518;-0.00226472272462;-0.000124044443358;0.203883475251;-0.0018451627669;-0.103327668725	NaN	NaN	NaN	-0.031095929871;-0.000117207353568;-0.00608206269849;-0.154088963963;0.311231803095;7.76942540247e-16	0.219461989711;0.000110595445808;-0.00124362207762;-0.154140428371;-1.75564604048e-08;2.152942806e-12	0.219131257527;-1.67868945523e-05;-0.00102174764217;-0.15411642486;-1.43462719593e-08;7.77124566091e-16	NaN	NaN	-0.000454207145815;-2.46141449089e-05;7.45648663491e-05;-0.154140394577;0.218135401695;8.47501470763e-16	NaN	NaN	NaN	-0.0904323406815;-2.29650443942e-05;-3.26152727406e-08;-0.135499270602;0.292130016852;7.77040672234e-16	NaN	NaN	NaN	NaN	NaN	NaN	NaN	-0.277342317878;-0.00662415179707;-5.36610310509e-07;-9.39771805508e-13;0.31108364512;-1.94382091824e-10	NaN	NaN	NaN	NaN
ENSMUSG00000027601:19211468-19211551:target	30	t|1e1.1o1|1e2.1o1|1e3.1o1	FALSE	FALSE	TRUE	3	4	0	chr3	+	19200702-19211468;19206550-19211468;19208527-19211468	19200641-19200702;19206452-19206550;19208491-19208527;19211468-19211551	n/a	NaN	NaN	1.14978697598e-09;-0.497411871445;0.495652725125	3.32503865259e-11;-0.627890341219;0.626583622773	NaN	9.68023707015e-11;-0.473762973826;0.472347161837	NaN	NaN	NaN	1.34116260334e-12;-0.23128459249;0.230246865894	NaN	NaN	1.25659233003e-09;-0.435590372591;0.434867086536	3.03589851644e-11;-0.566068842365;0.565797984184	NaN	1.04202955956e-10;-0.411941474972;0.411561523248	NaN	NaN	NaN	NaN	NaN	2.33104402091e-09;-0.497317323438;0.495598213625	-5.36105213551e-10;-0.627795793212;0.626529111273	NaN	-3.48934721058e-10;-0.473668425818;0.472292650337	NaN	NaN	NaN	-6.93979209342e-10;-0.231190019749;0.230192336554	NaN	NaN	NaN	NaN	-9.93840975426e-10;0.497442937845;-0.495676190664	-1.58846885167e-09;0.497442937845;-0.495676190664	-9.63426076877e-10;0.497440606114;-0.495674671946
ENSMUSG00000025006:40311669-40311863:target	30	s|1e0|1e1.1o1|1e2.1o1|1e3.1o1	FALSE	FALSE	TRUE	3	4	1	chr19	-	40310333-40311669;40300302-40311669;40299521-40311669	40299463-40299521;40300243-40300302;40310323-40310333;40311669-40311863	n/a	NaN	NaN	NaN	0.192220795588;0.0066375056373;-0.274008942744	0.828502654984;-0.000893674584731;-0.850937347022	NaN	NaN	NaN	NaN	0.855996195707;-0.0579641556248;-0.798176349787	NaN	NaN	NaN	0.153914602395;0.00707276548616;-0.218996999402	0.790196469709;-0.00104392485054;-0.795925402086	NaN	NaN	NaN	NaN	0.817690010446;-0.0603632017133;-0.743164406564	NaN	NaN	0.192220793216;0.0157271039446;-0.250893672661	0.828502652694;-0.000621599314882;-0.827822080547	NaN	NaN	NaN	NaN	0.855996193387;-0.0535630800525;-0.775061082042	NaN	0.192220445079;0.00134288336567;-0.241447854678	0.828502304457;-0.00626062085516;-0.818376256668	NaN	NaN	NaN	NaN
ENSMUSG00000031785:95002439-95002513:target	30	t|1e1.1o1|1e2.1o1|1e3.1o1|1e4.1o1|1e5.1o1|1e6.1o1	FALSE	FALSE	TRUE	6	7	1	chr8	+	94977417-95002439;94984657-95002439;94993063-95002439;94994489-95002439;94994999-95002439;94995798-95002439	94977109-94977417;94984399-94984657;94993053-94993063;94994479-94994489;94994989-94994999;94995788-94995798;95002439-95002513	n/a	1.21070566573e-11;0.00622136084674;0.193480276408;1.72477591975e-09;1.214076814e-11;-0.260989036099	NaN	3.13178246573e-08;-0.265383086041;-0.000365885410759;0.133129032501;3.91807299547e-15;0.0646810211918	NaN	NaN	0.000256784173885;-0.246133882445;-0.000369808349425;0.188449621878;4.14395193475e-09;-0.000107813314424	0.885572396913;-0.569058372127;-0.000304669009341;-4.17467760354e-11;6.63564398261e-16;-0.260994705246	NaN	0.759727787394;-0.466539366416;-0.000303150718989;-4.29215794946e-11;6.60369978283e-16;-0.260994705246	9.07646382573e-05;0.00218326114262;0.181127917312;1.93032922853e-07;1.93111788092e-07;-0.260972111919	0.464686503747;-0.218443010026;0.000206710196901;-4.05546674045e-11;6.68149958181e-16;-0.260994705246	NaN	3.44069349923e-08;-0.35325625409;-0.220918841144;0.133128561947;-1.46928166052e-11;0.375230379296	-6.72821298901e-12;-0.188350479395;-0.221231944589;0.178698599111;-1.55457204244e-11;0.194928816517	NaN	0.000296646758529;-0.334007060422;-0.220516504484;0.188449281382;4.77641926077e-09;0.250050870869	0.885572394539;-0.656931524659;-0.221320333919;-1.89977937389e-09;-1.30192251392e-11;-3.0884248514e-08	NaN	0.759727785004;-0.554412518929;-0.220602158696;-1.69007518231e-09;-1.15820324091e-11;-2.74751451007e-08	NaN	0.464686501357;-0.306331515917;-0.169709882901;-1.69673244689e-09;-1.16276570371e-11;-2.75833647763e-08	NaN	NaN	NaN	NaN	NaN	NaN	NaN	NaN	NaN	NaN	NaN	NaN	0.885566773474;-0.303675270533;-1.9552066412e-06;-0.133130027103;-2.05816984711e-15;-0.375236063191	NaN	0.759722163966;-0.201153715734;1.52316425176e-06;-0.133130039778;-1.97139988104e-15;-0.375236063191
ENSMUSG00000032735:61814198-61814332:source	30	t|1e1.1o1|1e2.1o1|1e3.1o1	FALSE	FALSE	TRUE	3	4	1	chr18	-	61814332-61819791;61814332-61818989;61814332-61816922	61814198-61814332;61816922-61816969;61818989-61819087;61819791-61819917	n/a	NaN	NaN	NaN	NaN	NaN	-0.242251907837;1.33181554368e-05;0.19442241736	0.459325746424;6.56122718051e-10;-0.460551548326	0.282737374343;7.77325750945e-16;-0.282808470305	NaN	NaN	NaN	NaN	NaN	-0.250331715184;2.20829235526e-08;0.225553352876	NaN	-0.295959982813;1.54010228873e-05;0.247872340848	0.405617671597;7.83526348108e-10;-0.407102849627	0.229029149771;7.77347186789e-16;-0.229359631689	NaN	NaN	NaN	NaN	-0.242226340903;5.082009611e-08;0.217480508836	NaN	-0.287854611212;3.24583264012e-05;0.239799497541	0.413723046375;1.68441955073e-09;-0.415175693058	0.237130314479;7.77526706646e-16;-0.23742852433	NaN	NaN	NaN	NaN	NaN	NaN	0.589499880486;-0.000950721083005;-0.530256114009	0.41291150872;-0.00149597280775;-0.352513036302	NaN
ENSMUSG00000038170:97758799-97758930:source	30	t|1e1.1o1|1e2.1o1|1e3.1o1	FALSE	FALSE	TRUE	3	4	1	chr3	-	97758930-97792739;97758930-97766474;97758930-97764102	97758799-97758930;97764102-97764112;97766474-97768009;97792739-97792861	n/a	NaN	NaN	NaN	NaN	NaN	NaN	NaN	NaN	NaN	NaN	NaN	NaN	-0.246785453374;0.24752889156;-4.87111589379e-13	-0.226567245061;0.225326284371;-5.1534187626e-13	0.213437738668;-0.212452631696;-2.92496906426e-12	-0.24339148953;0.24308981527;-5.28149301555e-13	-0.433448300763;0.361840756837;0.0378543994069	NaN	-0.346628987188;0.344748549704;-3.81509314644e-13	0.213437912301;-0.212452834773;-6.11747327715e-13	-0.583376806009;0.571109258064;2.01339132231e-06	NaN	NaN	NaN	NaN	NaN	NaN	NaN	NaN	NaN	NaN	0.460224155347;-0.459982429115;7.77156117238e-16	NaN	NaN	NaN	NaN
ENSMUSG00000022517:4924423-4924532:source	30	s|1e1.1o1|1e2.1o1	FALSE	FALSE	TRUE	2	3	1	chr16	+	4924532-4926309;4924532-4927675	4924423-4924532;4926309-4926374;4927675-4927901	n/a	NaN	NaN	-0.338122043971;0.338122043971	-0.35150884207;0.35150884207	NaN	-0.40434257044;0.40434257044	-0.325406712175;0.325406712175	NaN	NaN	NaN	NaN	NaN	-0.334034985621;0.334034985621	-0.34742178372;0.34742178372	NaN	-0.400255512091;0.400255512091	-0.321319653826;0.321319653826	NaN	NaN	NaN	NaN	-0.360348397298;0.360348397298	-0.373735195397;0.373735195397	NaN	-0.426568923768;0.426568923768	-0.347633065503;0.347633065503	-0.220291248062;0.220291248062	NaN	NaN	NaN	NaN	0.248127264072;-0.248127264072	NaN	NaN	NaN	0.302120662395;-0.302120662395
ENSMUSG00000026150:82748389-82750604:target	30	t|1e0|2e1.1o2|2e2.1o1|2e3.2o2|2e4.1o1	FALSE	TRUE	TRUE	4	5	0	chr1	+	82735507-82750520;82737087-82750520;82741976-82750520;82747142-82750520	82735416-82736728;82737013-82737087;82741639-82741976;82746923-82747142;82748389-82750604	n/a	NaN	NaN	-0.2635726543;7.77156117238e-16;7.77156434252e-16;0.261337495152	-0.225598788682;7.77156117238e-16;6.22291098292e-08;0.202401398199	NaN	-0.256397778974;7.77156117238e-16;2.32246507684e-11;0.234467946012	NaN	NaN	NaN	-0.322607889931;7.77156117238e-16;7.77156117238e-16;0.317999297178	NaN	NaN	-0.263417992823;7.77156117238e-16;7.77156465669e-16;0.25804329259	-0.225444148501;7.77156117238e-16;7.09628774119e-08;0.199108182545	NaN	-0.256243117496;7.77156117238e-16;2.68584720452e-11;0.231173743449	NaN	NaN	NaN	-0.322447553138;7.77156117238e-16;7.77156117238e-16;0.314704734578	NaN	NaN	NaN	NaN	NaN	NaN	NaN	NaN	-0.251064877423;7.77156117238e-16;7.77156117238e-16;0.243412506144	0.23485203379;7.77156117238e-16;7.77156117238e-16;-0.240952752874	NaN	NaN	NaN	0.332045519601;7.77156117238e-16;7.77155843222e-16;-0.327638661715	0.337770302929;7.77156117238e-16;2.72936062416e-15;-0.339189411976	0.383654191298;7.77156117238e-16;7.77155851608e-16;-0.386240476919
ENSMUSG00000034274:4910627-4910759:source	30	s|1e1.1o1|1e2.1o1|1e3.1o1	FALSE	FALSE	TRUE	3	4	0	chr11	+	4910759-4911435;4910759-4911529;4910759-4912781	4910627-4910759;4911435-4911470;4911529-4911563;4912781-4912858	n/a	NaN	NaN	0.614760241091;4.94818863277e-16;-0.615397219031	0.557896803259;4.5964393204e-16;-0.558484861422	NaN	0.411878163245;8.45114332988e-16;-0.414548676964	NaN	NaN	NaN	0.74622349833;2.39110070492e-10;-0.747704521399	NaN	NaN	0.525587549823;-4.61466852295e-13;-0.52514154043	0.46872411199;-4.88247083494e-13;-0.468229182822	NaN	0.322705471977;-4.99932583678e-13;-0.324292998363	NaN	NaN	NaN	0.657050807062;2.13864912006e-10;-0.657448842798	NaN	0.614541580544;-7.89787784889e-10;-0.61506635512	0.557678142711;-8.31376128501e-10;-0.558153997512	NaN	0.411659502698;-7.80204996946e-10;-0.414217813054	NaN	NaN	NaN	0.746004837783;-4.64592343316e-10;-0.747373657488	NaN	NaN	NaN	-0.202812380787;9.75437783722e-16;0.200758357656	-0.614763378941;1.55643479307e-12;0.615401548159	-0.614763912812;2.03881586922e-13;0.615402557151	-0.614763878482;9.82919183032e-16;0.615402523072
ENSMUSG00000025871:54565182-54565435:target	30	s|1e1.1o2|1e1.2o2|1e2.1o1|1e3.1o1|1e4.1o1|1e5.1o2|1e5.2o2	FALSE	TRUE	TRUE	7	6	1	chr13	-	54564621-54565182;54564619-54565182;54564272-54565182;54561871-54565182;54559324-54565182;54556651-54565182;54556646-54565182	54556194-54556651;54556194-54556651;54559198-54559324;54561571-54561871;54564185-54564272;54564510-54564621;54564510-54564621;54565182-54565435	n/a	NaN	NaN	NaN	-0.207242360385;7.77156117238e-16;-1.9817326743e-09;0.0772717999828;0.000862157015683;0.0185102430579;0.000357273761342	NaN	-0.255190088351;7.77156117238e-16;1.16510293053e-05;0.181734336153;6.98855199261e-12;0.00170615625472;3.5676454211e-05	0.28505170488;7.77156117238e-16;-1.58460567041e-09;-9.98624399961e-05;7.77156117238e-16;-0.17518645951;-1.02999351019e-05	0.280468246756;4.3690713033e-12;-2.56852289219e-09;-0.000161618785097;2.36018378975e-14;-0.177001987207;-1.6691930954e-05	NaN	-0.463502969908;7.77156117238e-16;0.140320564637;0.486351186554;3.56046090159e-06;-0.155345636643;-1.94519310254e-05	NaN	NaN	NaN	NaN	NaN	NaN	0.348204359252;7.77073836796e-16;-3.12771929492e-09;-0.0845137037461;-2.34982854294e-15;-0.192645164232;-1.47576403809e-06	0.34362090258;4.90892782985e-12;-4.77080784146e-09;-0.0795547959275;2.16529444324e-14;-0.194462402867;-2.25096149308e-06	NaN	-0.400350315543;7.77039510746e-16;0.140320299859;0.410257051922;3.19321461467e-06;-0.172860099115;-2.09139283349e-06	NaN	NaN	NaN	NaN	NaN	0.351270235829;7.71124018772e-16;-2.08750917216e-09;-0.136393844018;-4.24229646681e-10;-0.146423106199;-9.61994796486e-07	0.346686815234;9.52038453886e-12;-2.87642595335e-09;-0.136381401304;-5.84506098569e-10;-0.147861367611;-1.32550432261e-06	NaN	-0.397284440571;7.68526424611e-16;0.140313340843;0.364519722729;6.91441052061e-06;-0.112068249165;-1.37624163256e-06	NaN	NaN	NaN	NaN	0.341758415317;7.77156117238e-16;-9.45761633506e-14;-0.0478737541425;-4.08325218834e-10;-0.172024291814;-0.00137674978427	0.337174953433;4.56471045778e-12;-1.51628171928e-13;-0.0489491595415;-6.52615873215e-10;-0.173838184405;-0.00215024626714	NaN
ENSMUSG00000042520:90028325-90028377:source	30	t|1e1.1o1|1e2.1o2|1e2.2o2	TRUE	FALSE	TRUE	3	3	1	chr3	-	90028377-90034065;90028377-90031311;90028377-90031296	90028325-90028377;90031296-90031370;90031296-90031370;90034065-90034177	n/a	NaN	NaN	0.28577121134;-0.0927399497393;-0.184950785412	0.346991885333;-0.160848371468;-0.189912510122	NaN	0.320289406127;-0.131806325907;-0.195390723213	NaN	NaN	NaN	NaN	NaN	NaN	0.272520195257;-0.121597536464;-0.148403804945	0.333740869596;-0.180237426105;-0.153634717219	NaN	0.30703839039;-0.152497532628;-0.159234945022	NaN	NaN	NaN	NaN	NaN	0.23460499156;-0.0434425493832;-0.149517962909	0.295826456736;-0.139105586911;-0.155397053584	NaN	0.269123975055;-0.0848501654177;-0.162107346338	NaN	NaN	NaN	NaN	-0.233093349698;0.215194268436;0.000492854918349	NaN	NaN	NaN	-0.212891180587;0.119654562553;0.0609396639405	-0.374822315876;0.276875890738;0.0705155255458	-0.363538959461;0.200098315682;0.167651142444
ENSMUSG00000024480:46754371-46754462:source	30	s|1e1.1o1|1e2.1o1	FALSE	FALSE	TRUE	2	3	1	chr18	+	46754462-46757382;46754462-46758003	46754371-46754462;46757382-46757435;46758003-46758114	n/a	0.234639100346;-0.234639100346	0.280416982944;-0.280416982944	NaN	-0.323044001861;0.323044001861	NaN	-0.378496254432;0.378496254432	-0.29679213025;0.29679213025	NaN	NaN	0.448243704356;-0.448243704356	NaN	NaN	-0.392961613045;0.392961613045	-0.557683131021;0.557683131021	NaN	-0.613135383609;0.613135383609	-0.531431264557;0.531431264557	NaN	NaN	0.213602988773;-0.213602988773	NaN	-0.438739466847;0.438739466847	-0.603460984823;0.603460984823	NaN	-0.658913240223;0.658913240223	-0.577209118359;0.577209118359	NaN	NaN	NaN	NaN	NaN	NaN	-0.220173408672;0.220173408672	NaN	0.314465072777;-0.314465072777	NaN
ENSMUSG00000038696:34432003-34432330:target	30	t|1e1.1o1|1e2.1o1|1e3.1o1|1e4.1o1|1e5.1o1|2e0	FALSE	TRUE	TRUE	5	6	1	chr2	+	34406848-34432003;34407089-34432003;34407254-34432003;34419265-34432003;34429626-34432003	34406771-34406848;34406862-34407089;34407183-34407254;34419108-34419265;34429518-34429626;34432003-34432330	n/a	NaN	NaN	-4.14590125438e-06;-2.21874128614e-13;-0.613295935579;0.612025441255;7.19708496506e-05	-4.22721731125e-06;-2.26202981062e-13;-0.619678727089;0.665513380401;-0.000373029706753	NaN	-4.27081444999e-06;-2.28583342184e-13;-0.518186373522;0.570007464859;-0.000913378863429	NaN	NaN	NaN	-6.38424383534e-06;-2.75095552753e-13;-0.148177414012;0.235693868492;-0.00509198228951	NaN	NaN	-5.67132942115e-10;-6.65554431279e-10;-0.709413138882;0.612367391346;0.0515695228305	-7.04052285899e-10;-7.04065995896e-10;-0.715795930392;0.665855330492;0.000247207482718	NaN	-7.21533730341e-10;-7.21535315383e-10;-0.614303576825;0.57034941495;8.64582190433e-05	NaN	NaN	NaN	-1.18859227176e-10;-8.35509161529e-10;-0.253662256727;0.236032370444;4.39022421875e-09	NaN	-2.70528996232e-08;-2.6558385494e-10;-0.707971622315;0.635051113625;0.0365609165296	-2.87170661962e-08;-2.795687599e-10;-0.714354413825;0.688539052771;0.00055714062402	NaN	-2.69495896466e-08;-2.62361729933e-10;-0.612862060258;0.593033137229;0.00017687916152	NaN	NaN	NaN	-3.05378584459e-08;-3.12275931675e-10;-0.252220517937;0.258719665136;-5.60465141555e-06	NaN	NaN	NaN	NaN	-7.7148933595e-11;3.096375292e-13;0.597938586982;-0.577563696817;-3.87382861951e-05	5.91723195435e-07;3.02376827456e-13;0.563202639555;-0.50410120639;-0.0459179641258	2.48054343532e-10;1.4843220246e-15;0.679263007372;-0.611865124525;-0.0504721146728
ENSMUSG00000041890:114739033-114739281:target	30	s|1e1.1o1|1e2.2o2	FALSE	FALSE	TRUE	2	3	0	chr5	-	114737437-114739033;114733943-114739033	114733861-114734166;114737348-114737437;114739033-114739281	n/a	NaN	NaN	NaN	-0.650750417879;0.650750417879	NaN	-0.446826669709;0.446826669709	-0.399184386752;0.399184386752	NaN	NaN	NaN	NaN	NaN	-0.292837883226;0.292837883226	-0.752625111655;0.752625111655	NaN	-0.548701363485;0.548701363485	-0.501059080528;0.501059080528	NaN	NaN	NaN	NaN	-0.298269675968;0.298269675968	-0.758056904398;0.758056904398	NaN	-0.554133156227;0.554133156227	-0.50649087327;0.50649087327	NaN	NaN	NaN	NaN	-0.459787228429;0.459787228429	NaN	-0.255863141102;0.255863141102	-0.207743967173;0.207743967173	0.292795642301;-0.292795642301	NaN
ENSMUSG00000056116:36040478-36040753:target	30	s|1e1.1o1|1e2.1o1	FALSE	FALSE	TRUE	2	3	0	chr17	-	36040329-36040478;36039374-36040478	36039342-36039374;36040225-36040329;36040478-36040753	n/a	NaN	NaN	-0.521641306149;0.521641306149	-0.602368176578;0.602368176578	NaN	-0.554179665832;0.554179665832	NaN	NaN	NaN	-0.338754604401;0.338754604401	NaN	NaN	-0.566798405296;0.566798405296	-0.647525275724;0.647525275724	NaN	-0.599336764979;0.599336764979	NaN	NaN	NaN	-0.383911703547;0.383911703547	NaN	-0.570122100197;0.570122100197	-0.650848970626;0.650848970626	NaN	-0.60266045988;0.60266045988	NaN	NaN	NaN	-0.387235398449;0.387235398449	NaN	NaN	NaN	NaN	0.570913978987;-0.570913978987	0.571187006895;-0.571187006895	0.525442449734;-0.525442449734
ENSMUSG00000026014:60493323-60493680:target	30	s|1e1.1o1|1e2.1o1|1e3.1o2|1e3.2o2|2e0	TRUE	TRUE	TRUE	4	4	1	chr1	-	60491535-60493538;60490944-60493538;60490321-60493538;60483340-60493538	60482292-60490321;60482292-60490321;60490676-60490944;60491460-60491535;60493323-60493680	n/a	0.00313785618462;4.08681570422e-08;-0.232742324988;0.0892179470469	NaN	-2.90179672693e-08;3.02074001935e-10;0.36022257752;-0.339114392791	-5.55258740001e-08;7.9170866532e-16;0.362688382912;-0.339582913409	0.866662771124;2.97872593569e-15;-0.529259372532;-0.339408962131	7.4122147377e-07;6.43191478705e-11;0.362432213638;-0.339582902217	NaN	-7.17632370489e-08;7.95423611602e-16;-0.372645852369;0.382257282368	NaN	0.863983626975;5.83857767116e-10;-0.544803232384;-0.327958957789	NaN	NaN	-0.00409788750304;-4.91620868535e-08;0.598495281566;-0.512529155038	-0.00439472112591;-5.23618577054e-08;0.600960679797;-0.512997594936	0.806186120089;-2.96445644623e-07;-0.290976560659;-0.512822499397	-0.00425821860855;-5.35798556722e-08;0.60070461123;-0.512997583749	NaN	NaN	5.90932332459e-05;-3.89989725569e-08;0.302814402571;-0.310710363314	0.803507027935;-6.15888779116e-08;-0.306526769452;-0.501366272521	NaN	NaN	NaN	NaN	NaN	NaN	NaN	NaN	NaN	NaN	NaN	0.866667889019;-2.0141623363e-09;-0.889476748098;-1.10602115982e-05	NaN	NaN	-3.49346820028e-08;-4.17324798103e-10;-0.732863874526;0.721370772013	0.0480591482703;-2.51151373397e-10;-0.295548949477;0.201785984501
ENSMUSG00000034088:93442186-93442250:source	30	t|1e1.1o1|1e2.1o3|1e2.3o3|1e3.1o1|1e4.1o1|1e5.1o1|1e6.1o1	TRUE	FALSE	TRUE	7	7	1	chr1	-	93442250-93478713;93442250-93478207;93442250-93474781;93442250-93461344;93442250-93450879;93442250-93445580;93442250-93445289	93442186-93442250;93445289-93445432;93445580-93445686;93450879-93450889;93461344-93461599;93474781-93478380;93474781-93478380;93478713-93478815	n/a	NaN	NaN	0.420363929701;0.00226155313105;7.77156117238e-16;4.23855933909e-16;3.41816247678e-12;-0.479291515865;-6.96979365701e-14	0.412219955022;2.8785577859e-06;7.77156117238e-16;4.15082847522e-16;3.44866003664e-13;-0.443557408115;6.54091155255e-14	0.319255401939;-2.25321351847e-05;7.77156117238e-16;-2.06024114459e-15;7.63949007186e-16;-0.339666802967;-5.62323842405e-13	0.40971386702;0.0931613293591;1.349641807e-15;6.17990345e-11;2.34535868713e-15;-0.536588967764;-7.00019039521e-14	NaN	NaN	NaN	0.246568563777;0.00859920500227;7.77165853966e-16;2.30229301163e-16;7.74572182516e-16;-0.28066967178;-1.07764231584e-13	NaN	NaN	0.243216299657;0.00227269037973;-2.82584817912e-16;-2.80589696967e-16;-2.35829607461e-09;-0.284770697776;-2.064639891e-07	0.23507293104;7.88836218686e-07;-3.43903696234e-16;-3.43903696234e-16;-2.49833318567e-09;-0.249036587342;-2.18410214021e-07	NaN	0.232565720492;0.0894112106711;2.90339433964e-16;7.14678339108e-11;-2.56072931544e-09;-0.342068149848;-2.23830159137e-07	NaN	NaN	NaN	NaN	-0.180482791657;-4.31819452421e-06;-6.13118872373e-17;-6.10265836078e-17;-1.86885769114e-09;0.221455870101;-1.63354680846e-07	NaN	NaN	NaN	NaN	NaN	NaN	NaN	NaN	NaN	NaN	NaN	NaN	-0.426613353451;-0.00105746337606;7.77156117238e-16;7.75587104994e-16;-2.95308804869e-12;0.464627008419;7.77154747161e-16	-0.362493728163;-0.00370161975968;7.77156117238e-16;7.74648314732e-16;-4.72048017241e-12;0.413106491929;7.771539274e-16	-0.402766466309;-0.00242684784494;7.77156117238e-16;7.7563512057e-16;-2.86269261814e-12;0.47516334657;7.77154789088e-16
ENSMUSG00000042520:90034065-90034177:target	30	s|1e1.1o1|1e2.1o1	FALSE	FALSE	TRUE	2	3	1	chr3	-	90031370-90034065;90028377-90034065	90028325-90028377;90031296-90031370;90034065-90034177	n/a	NaN	NaN	-0.32000105749;0.32000105749	-0.367911686712;0.367911686712	-0.25950196163;0.25950196163	-0.376609476644;0.376609476644	NaN	NaN	NaN	NaN	NaN	NaN	-0.264298593797;0.264298593797	-0.312209223283;0.312209223283	-0.203547678159;0.203547678159	-0.320907013215;0.320907013215	NaN	NaN	NaN	NaN	NaN	-0.314626810658;0.314626810658	-0.36253743988;0.36253743988	-0.254126888015;0.254126888015	-0.371235229812;0.371235229812	NaN	NaN	NaN	NaN	NaN	NaN	NaN	NaN	0.253377572934;-0.253377572934	0.369577411324;-0.369577411324	0.340792605312;-0.340792605312
ENSMUSG00000028559:109133744-109133820:source	30	t|1e1.1o2|1e2.1o1|1e3.1o3|1e3.2o3|1e3.3o3|1e4.1o1|1e5.1o1|1e6.1o1|1e7.1o1|1e8.1o1	TRUE	FALSE	TRUE	10	9	1	chr4	-	109133820-109172274;109133820-109156655;109133820-109156512;109133820-109156357;109133820-109156254;109133820-109155764;109133820-109152677;109133820-109138617;109133820-109138545;109133820-109138525	109133744-109133820;109138525-109138535;109138545-109138555;109138617-109138627;109152677-109152687;109155764-109155774;109156254-109156610;109156254-109156610;109156254-109156610;109156655-109156796;109171802-109172324	n/a	NaN	NaN	-1.11641295772e-05;-0.372397098265;0.137568971832;-2.94630654848e-15;0.0829131764796;3.26186756301e-08;0.0658366706961;-3.20526801556e-15;-3.20526801556e-15;-3.20526801556e-15	NaN	NaN	-1.14962735514e-05;-0.246829193655;0.0592573109583;2.56541206134e-13;0.000347325352023;2.33776244065e-11;0.0791390701333;-3.3251796785e-15;-3.3251796785e-15;-3.32516825011e-15	0.000227420654493;-0.328230475706;-1.32518360773e-12;-2.14218203817e-15;-4.70681081539e-09;-2.14218203817e-15;-1.50593181269e-12;3.17608654001e-06;0.0753558188343;0.157116029784	-1.47518337191e-05;-0.622765286967;-2.41176272811e-12;-9.73827865818e-16;-7.64170921083e-09;-9.73827865818e-16;-2.43849983948e-12;0.0692075135517;0.179014997704;0.330449464738	NaN	NaN	NaN	NaN	-0.0021944280469;-0.351492119636;0.137568962529;-3.79573048299e-11;0.0830387413773;3.58134068238e-08;0.0658493876864;-3.79575894559e-11;-3.79575894559e-11;-3.79575894559e-11	NaN	NaN	-0.00236240726671;-0.22592405983;0.059106630697;-4.08498404553e-11;0.000401110755577;-1.41110193464e-11;0.0788635811027;-4.11503679326e-11;-4.11503679326e-11;-4.11503679194e-11	-0.000232376825854;-0.307325497058;-3.34293475651e-11;-3.3625494813e-11;-2.4535428106e-11;-3.3625494813e-11;-3.3625494813e-11;3.79271617489e-06;0.0758131810179;0.157116031398	-0.00282712301014;-0.601860308338;-5.12869996844e-11;-5.12869996844e-11;-5.12869996844e-11;-5.12869996844e-11;-5.12869996844e-11;0.0696595143601;0.179014987416;0.330449458549	NaN	NaN	NaN	-0.000144290315752;-0.387759818095;0.137566377215;-5.61941672399e-09;0.0734864346486;7.7311626949e-08;0.0591723334465;-5.61941738239e-09;-5.61941738239e-09;-5.61941738239e-09	NaN	NaN	-0.000142531144473;-0.262191876661;0.0551859984785;-5.55060302387e-09;0.000835928032282;-5.49421940109e-09;0.0699891535094;-5.55123674021e-09;-5.55123674021e-09;-5.55123674018e-09	0.000415078808476;-0.343593195528;-4.61993527034e-09;-4.6203569505e-09;-4.600814995e-09;-4.6203569505e-09;-4.6203569505e-09;8.14822069691e-06;0.0660331944727;0.15711446404	-0.000163211050685;-0.638128006797;-6.36634889093e-09;-6.36634889093e-09;-6.36634889093e-09;-6.36634889093e-09;-6.36634889093e-09;0.0623869154008;0.179014294201;0.330449071482	NaN	NaN	NaN	1.98375696514e-10;0.296750685602;-0.0868247348091;6.06692695139e-16;-0.0874261960489;-2.14715153565e-08;-0.0701114933648;7.77156117238e-16;7.77156117238e-16;7.77156117238e-16	NaN	NaN	NaN	1.00324472128e-10;-0.250368147614;-0.137568951734;4.08843584094e-15;-0.0813624806045;-4.50639764093e-08;-0.0644521827286;0.0746342582941;0.179015002859;0.330449464739	0.00459066303218;0.350485302084;-0.137568978196;6.31275933042e-16;-0.0858444838923;-2.73315921019e-08;-0.0684752956958;8.48262868961e-16;8.48262868961e-16;8.48262868961e-16
ENSMUSG00000031371:73452999-73453060:target	30	s|1e1.1o1|1e2.1o1|1e3.1o2	FALSE	FALSE	TRUE	3	4	1	chrX	-	73448902-73452999;73448350-73452999;73447137-73452999	73446928-73447137;73448192-73448350;73448811-73448902;73452999-73453060	n/a	-0.215462851087;-0.000270540840691;0.232071627679	-0.184530103006;-0.0241904462854;0.240557050486	-0.195536935521;-0.0159467048804;0.245666136733	-0.301613178946;7.589274399e-05;0.279487192224	NaN	-0.420301453394;-0.0096145155215;0.460358613003	NaN	NaN	NaN	-0.339018012474;-0.0207245948602;0.395237924391	NaN	NaN	NaN	NaN	NaN	-0.204265043275;-0.00033501476174;0.228242458458	NaN	0.224710332196;0.000135589645468;-0.228007973894	0.276505012047;-0.000249834401329;-0.251162545022	NaN	0.204427308915;5.39947495536e-05;-0.207103833916	NaN	NaN	NaN	-0.235420146398;8.30157011566e-06;0.219580994787	NaN	0.193754075778;0.00157837786649;-0.23649368864	0.24587089593;9.64725457023e-08;-0.259648047748	NaN	0.171708073253;0.000900222331026;-0.215587031255	NaN	NaN	-0.224670417304;1.82238157678e-06;0.214491380064	NaN	0.204779494363;0.000769726310373;-0.24160330708	0.256589283749;-5.15412819935e-08;-0.264757033902
ENSMUSG00000035776:71450611-71450673:target	30	s|1e1.1o1|1e2.1o1|1e3.1o1	FALSE	FALSE	TRUE	3	4	0	chrX	-	71450007-71450611;71441145-71450611;71440611-71450611	71439335-71440611;71440886-71441145;71449939-71450007;71450611-71450673	n/a	-0.301476726556;0.301164433935;7.77156117238e-16	-0.270794976341;0.270255378891;7.79532245532e-16	NaN	NaN	-0.500538497422;0.500263633357;7.77156117238e-16	NaN	NaN	NaN	NaN	-0.512227270971;0.51194851538;7.77156117238e-16	NaN	NaN	0.352996834912;-0.352982868187;7.77156117238e-16	0.260333795235;-0.260202177267;7.77156117238e-16	NaN	0.300354636818;-0.300063028591;7.77156117238e-16	0.274006029412;-0.274292414619;7.77162597858e-16	NaN	NaN	-0.210748814678;0.210782355754;7.77156117238e-16	NaN	0.322315121397;-0.322073908856;7.74277746547e-16	0.229652039443;-0.229293116298;7.74126179648e-16	-0.229713205027;0.229978892154;7.65813645622e-16	0.269672886822;-0.269153973776;7.7431266759e-16	0.243324223576;-0.243383303416;7.74803379122e-16	NaN	NaN	-0.241431499611;0.241692370705;7.73770291079e-16	NaN	NaN	-0.552058595606;0.552082040808;7.77156117238e-16	NaN	NaN	-0.230841914113;0.230461592085;1.0687685133e-15	NaN
ENSMUSG00000024589:65074724-65074805:target	30	t|1e1.1o1|1e2.1o1|1e3.1o1|1e4.1o1	FALSE	FALSE	TRUE	4	5	1	chr18	+	64997421-65074724;65023989-65074724;65026084-65074724;65051172-65074724	64997348-64997421;65023527-65023989;65026074-65026084;65051162-65051172;65074724-65074805	n/a	NaN	NaN	NaN	NaN	NaN	NaN	NaN	NaN	NaN	NaN	NaN	NaN	-0.226052907826;0.21880686844;-7.00765821061e-10;-7.60373911747e-08	NaN	NaN	-0.403168712109;0.396296302893;-1.10461027328e-09;-8.2757658577e-08	-0.654597454454;0.59578497331;0.00315127201137;-6.76276402583e-08	-0.915642136795;0.655543070055;0.232462811509;-1.03151983849e-07	-0.446418017216;0.399066615873;-7.95403325686e-10;4.70598925792e-06	NaN	-0.624378959099;0.608398790351;5.18989143425e-10;-6.03936660653e-08	-0.229228682833;0.219399518736;-1.09380563908e-08;-1.09739813488e-08	NaN	NaN	-0.406344135727;0.396888849372;-1.15323452285e-08;-1.15255057942e-08	-0.657772878072;0.596377519788;0.00605375606153;-9.59860631979e-09	-0.91881773026;0.656135616534;0.232462160768;-1.32259472833e-08	-0.449593440833;0.399659162351;-1.04139420298e-08;1.24911887092e-05	NaN	-0.627554382717;0.608991336829;-6.01073484241e-09;-8.99106029175e-09	0.229341543568;-0.219442286288;-1.90552970501e-10;-1.81251739953e-10	NaN	NaN	-0.428544159815;0.376977956844;0.00283385898383;-2.38003344217e-10	-0.689588804032;0.43673605359;0.232462925666;-3.80408791363e-10	-0.220333624905;0.178802823367;-2.35200473815e-10;4.60611431397e-06
ENSMUSG00000024068:74356086-74356169:source	30	s|1e1.1o3|1e1.2o3|1e1.3o3|1e2.1o1	FALSE	TRUE	TRUE	4	3	1	chr17	+	74356169-74359254;74356169-74359256;74356169-74359259;74356169-74367248	74356086-74356169;74359254-74359349;74359254-74359349;74359254-74359349;74367248-74367435	n/a	-0.247988771263;-5.18014301708e-08;-8.87793187669e-07;0.275302442411	-0.306953468814;-1.2142872707e-07;-2.08099881324e-06;0.331912350008	NaN	NaN	NaN	NaN	NaN	NaN	NaN	-0.37292471392;-8.76348626361e-08;-1.50186854998e-06;0.397900051788	NaN	NaN	NaN	0.324859183769;0.000120021379598;0.000432487226806;-0.415474786836	NaN	0.343379326472;3.36467242186e-09;1.03622275082e-09;-0.37119294551	0.388898573381;7.86325257496e-11;3.15584168105e-09;-0.397306249244	0.392450577266;-1.54851058879e-12;2.53306630453e-07;-0.408930927809	0.13413918151;1.56359017539e-08;5.41246224304e-05;-0.207962808164	NaN	0.21923799272;1.86970118131e-12;1.45955680463e-08;-0.226593401187	0.184979250544;0.000366240663045;1.01937868537e-06;-0.253015907486	0.383801362114;0.00027506917357;0.000981719439216;-0.472084008569	NaN	0.402321504817;7.09640798979e-09;2.18369276763e-09;-0.427802164377	0.447840752095;1.70205132599e-10;6.7833322864e-09;-0.453915469713	0.451392756102;-1.40870150686e-12;4.91296496158e-07;-0.465540160087	0.213821080002;4.10244475126e-08;0.000141684364555;-0.264724908629	NaN	0.278440514934;5.31230856286e-12;3.29698430474e-08;-0.283315996972	0.197591610565;-2.47090264558e-05;0.000245146428413;-0.219067467855	NaN	0.216112283711;-8.25358616037e-05;-2.2776088034e-07;-0.17475967729	0.261631668488;-0.000125198749664;-3.43769039024e-07;-0.20089367347	0.265183674422;-0.0001997692962;-3.18386421052e-07;-0.212523404288	NaN
ENSMUSG00000001143:36428392-36428461:source	30	t|1e1.1o1|1e2.1o1|1e3.1o1	FALSE	FALSE	TRUE	3	4	0	chr1	-	36428461-36439609;36428461-36438750;36428461-36429423	36428392-36428461;36429423-36429455;36438750-36438832;36439609-36441872	n/a	NaN	NaN	-0.000141126586037;-0.580884105079;0.585606696477	-0.000144002940235;-0.763980970204;0.777555619768	NaN	-0.000145482881669;-0.729901304192;0.741509356365	NaN	NaN	NaN	-0.000217165037549;-0.424487383575;0.446604358444	NaN	NaN	-5.17795513507e-07;-0.51114935521;0.510596358704	-6.55602175863e-07;-0.694246220335;0.702545281995	NaN	-6.72125512138e-07;-0.660166554323;0.666499018592	NaN	NaN	NaN	-7.78339456998e-07;-0.354752633687;0.37159402067	NaN	1.80871865714e-07;-0.553461302576;0.544194028667	-5.78422720629e-08;-0.7365581677;0.736142951958	NaN	-5.48235537271e-08;-0.702478501689;0.700096688555	NaN	NaN	NaN	-6.52615707776e-08;-0.397064581071;0.405191690634	NaN	NaN	NaN	NaN	6.14930200757e-06;0.602695139987;-0.585606696827	0.000107532562195;0.591793369201;-0.585606694144	0.000727300311425;0.552318899853;-0.585602479261
ENSMUSG00000031626:45775589-45775893:source	30	s|1e4.1o1|2e1.1o1|2e2.1o1|2e3.1o1|2e4.1o1|2e5.1o1|3e0	TRUE	TRUE	TRUE	6	6	1	chr8	+	45775702-45785269;45775703-45776403;45775703-45782802;45775703-45783543;45775703-45785269;45775703-45789976	45775589-45775893;45776403-45778351;45782802-45782960;45783543-45783626;45785269-45785325;45785269-45785325;45789976-45790025	n/a	NaN	NaN	-1.58908662625e-06;8.40969015663e-14;-0.303183229044;3.47863491291e-11;0.022757436684;0.272333258284	NaN	-1.269173205e-05;7.77156117238e-16;0.23067393324;2.16090470332e-05;-3.06961482554e-05;-0.221637221155	NaN	-1.29166704016e-06;4.66399712863e-06;-0.299063220964;3.88876133607e-09;-3.13075205407e-06;0.353112802506	NaN	NaN	-2.41162305408e-06;7.84744923571e-16;0.16002162443;0.0653132531497;-5.92116264706e-06;-0.227305427788	-1.25657124668e-06;1.29969352669e-11;-0.45871872994;1.29969352669e-11;5.10963979087e-05;0.489145023411	NaN	-6.15079414668e-06;-3.94481662309e-10;-0.335675419832;-3.56340223876e-10;0.0549430064902;0.252720169541	NaN	-3.68430694603e-05;-2.36611289146e-09;0.195794858634;1.7946538264e-05;-2.36611289146e-09;-0.24110618338	NaN	-5.44398590298e-06;5.5694938666e-06;-0.331544697041;4.29435895639e-09;4.29435895639e-09;0.333584569608	NaN	NaN	-7.68867208278e-06;-4.95367481897e-10;0.0617831919561;0.0663827418976;-4.71153488062e-10;-0.24682058673	-4.86408852634e-06;-2.97913444439e-10;-0.491210934174;-2.97913444439e-10;5.96550985556e-05;0.469627842242	NaN	NaN	NaN	NaN	NaN	NaN	NaN	NaN	NaN	1.37128501197e-08;-2.90697523011e-14;0.294123411723;-2.28721424737e-11;-0.0288906207213;-0.237156620882	-1.9480250422e-11;-5.54788018896e-13;0.533857169422;1.81337920474e-05;-0.0519766289443;-0.493970465849	NaN	NaN	-4.03556863795e-12;-1.07689796001e-13;0.226012900901;-4.805688702e-11;-0.0537966660606;-0.138382965551	NaN
ENSMUSG00000051586:120957699-120957793:target	30	s|1e1.1o1|1e2.1o1	FALSE	FALSE	TRUE	2	3	0	chr6	-	120953684-120957699;120952485-120957699	120952375-120952485;120953634-120953684;120957699-120957793	n/a	NaN	NaN	-0.437587239629;0.437587239629	-0.415153573598;0.415153573598	NaN	-0.466459183501;0.466459183501	-0.404053768742;0.404053768742	-0.46077458145;0.46077458145	-0.262559409157;0.262559409157	NaN	-0.416101943012;0.416101943012	-0.275589589056;0.275589589056	-0.535889255688;0.535889255688	-0.513453508422;0.513453508422	NaN	-0.564759089405;0.564759089405	-0.502354596385;0.502354596385	-0.559076622668;0.559076622668	-0.360861067617;0.360861067617	NaN	-0.514401891366;0.514401891366	-0.260385755459;0.260385755459	-0.237860038806;0.237860038806	NaN	-0.289164535431;0.289164535431	-0.226131653255;0.226131653255	-0.283519509898;0.283519509898	NaN	0.280124109586;-0.280124109586	-0.238814302749;0.238814302749	NaN	NaN	NaN	NaN	NaN	NaN
ENSMUSG00000037022:79281177-79281654:target	30	s|1e1.1o1|2e1.1o1	TRUE	TRUE	FALSE	2	2	1	chr8	-	79278324-79281181;79278324-79281177	79278202-79278324;79278202-79278324;79281177-79281654	n/a	NaN	NaN	NaN	0.229460869597;-0.229460869597	-0.233956373239;0.233956373239	0.222386909747;-0.222386909747	-0.205328286055;0.205328286055	NaN	NaN	NaN	NaN	NaN	0.213161454194;-0.213161454194	0.300766906739;-0.300766906739	NaN	0.293698254025;-0.293698254025	NaN	NaN	NaN	NaN	NaN	NaN	0.229952725198;-0.229952725198	-0.233467465865;0.233467465865	0.222880217658;-0.222880217658	-0.204837021629;0.204837021629	NaN	NaN	NaN	NaN	NaN	-0.375829151803;0.375829151803	NaN	-0.347209200554;0.347209200554	-0.325686311463;0.325686311463	NaN
ENSMUSG00000027601:19206452-19206550:source	30	s|1e1.1o2|1e1.2o2|1e2.1o1	FALSE	TRUE	TRUE	3	3	1	chr3	+	19206550-19208491;19206550-19208494;19206550-19211468	19206452-19206550;19208491-19208527;19208491-19208527;19211468-19211551	n/a	NaN	NaN	0.538683228462;0.00079380110583;-0.59429017867	0.582768388839;0.0989041841702;-0.703344484409	NaN	0.441148715899;0.03901863463;-0.527489976054	NaN	NaN	NaN	0.274005392341;6.51324589633e-09;-0.281022014259	NaN	NaN	0.441255179326;0.000871069099968;-0.496666027873	0.485340339703;0.0989971421607;-0.605720333613	NaN	0.343720666737;0.0405871442324;-0.429865825257	NaN	NaN	NaN	NaN	NaN	0.573327268272;0.00195029008946;-0.615466228878	0.617412428649;0.091537777515;-0.724520534618	NaN	0.47579275571;0.0420575697735;-0.548666026262	NaN	NaN	NaN	0.308649432123;-7.07860761213e-07;-0.302198064331	NaN	NaN	NaN	NaN	-0.589881636983;-0.000690138164805;0.650681203652	-0.589881636983;-0.00108804563039;0.650681203652	-0.589881620587;-0.000669350509353;0.650680985072
ENSMUSG00000060450:38300412-38300590:source	30	s|1e1.1o1|1e2.1o1	FALSE	FALSE	TRUE	2	3	0	chr18	+	38300590-38301656;38300590-38307865	38300412-38300590;38301656-38301807;38307865-38308395	n/a	NaN	NaN	0.285823626235;-0.285823626235	0.249572613832;-0.249572613832	NaN	0.300382087799;-0.300382087799	NaN	NaN	-0.234506050398;0.234506050398	NaN	NaN	NaN	0.450838135854;-0.450838135854	0.414587123446;-0.414587123446	NaN	0.465396597413;-0.465396597413	0.261657475984;-0.261657475984	NaN	NaN	NaN	NaN	0.37888135132;-0.37888135132	0.342630334487;-0.342630334487	NaN	0.393439808344;-0.393439808344	NaN	NaN	NaN	NaN	NaN	NaN	-0.303301361579;0.303301361579	NaN	NaN	-0.322208313576;0.322208313576	-0.520329688788;0.520329688788
ENSMUSG00000001419:88162958-88163087:target	30	t|1e1.1o1|1e2.1o1|2e0	FALSE	TRUE	TRUE	2	3	0	chr3	+	88161381-88162958;88161801-88162958	88161191-88161381;88161781-88161801;88162958-88163087	n/a	NaN	NaN	-0.571145218284;0.571145218284	-0.637999943182;0.637999943182	NaN	-0.603481228729;0.603481228729	NaN	NaN	NaN	-0.814430005347;0.814430005347	NaN	NaN	-0.499025231807;0.499025231807	-0.565879956704;0.565879956705	NaN	-0.531361242252;0.531361242252	NaN	NaN	NaN	-0.742310018861;0.742310018861	NaN	-0.618889674652;0.618889674652	-0.685744399549;0.685744399549	NaN	-0.651225685097;0.651225685097	NaN	NaN	NaN	-0.862174463115;0.862174463115	NaN	NaN	NaN	NaN	0.620834789418;-0.620834789418	0.620834770679;-0.620834770679	0.620834270721;-0.620834270721
ENSMUSG00000031565:25557731-25557820:target	30	t|1e1.2o2|1e2.3o3	FALSE	FALSE	TRUE	2	3	0	chr8	+	25532428-25557731;25555774-25557731	25532250-25532428;25555617-25555774;25557731-25557820	n/a	NaN	NaN	-0.507794728826;0.507794728826	-0.530544982461;0.530544982461	NaN	-0.522036933648;0.522036933648	-0.348852333944;0.348852333944	-0.447272635599;0.447272635599	NaN	-0.390453295687;0.390453295687	NaN	NaN	-0.528443926069;0.528443926069	-0.551195344856;0.551195344856	NaN	-0.542689805665;0.542689805665	-0.369501026345;0.369501026345	-0.467921342184;0.467921342184	NaN	-0.411101988088;0.411101988088	NaN	-0.351982328344;0.351982328344	-0.374786342144;0.374786342144	NaN	-0.366281576206;0.366281576206	NaN	-0.29143615172;0.29143615172	0.258132606662;-0.258132606662	-0.234618410609;0.234618410609	NaN	NaN	NaN	NaN	NaN	NaN	0.61008695845;-0.61008695845
ENSMUSG00000021171:116348219-116348314:source	30	s|1e1.1o1|1e2.1o1|1e3.1o1	FALSE	FALSE	TRUE	3	4	1	chr12	+	116348314-116350142;116348314-116353827;116348314-116357112	116348219-116348314;116350142-116350243;116353827-116353889;116357112-116357186	n/a	2.45399675464e-10;0.27930314306;-0.279540369401	NaN	0.118762261784;0.00681811448829;-0.2073248181	0.21406489613;0.109306241788;-0.359281047002	NaN	0.114522489319;0.0148590581603;-0.215558005329	-5.32039096757e-11;0.327839170894;-0.327197130663	NaN	NaN	0.795569173689;-0.00236815307176;-0.755298916543	NaN	NaN	0.118762566397;-0.217292282293;0.00336665640064	0.214064847658;-0.151517258717;-0.00580098737244	NaN	0.114503752468;-0.205698348372;0.00246784507469	NaN	4.78249485991e-08;-0.277300316635;0.2720720823	-2.90818482042e-10;-0.212093266978;0.21333746105	0.795569125216;-0.323323003634;-0.475758498933	9.77712596634e-10;-0.215919810517;0.215647302939	NaN	NaN	NaN	NaN	NaN	NaN	NaN	NaN	NaN	NaN	NaN	NaN	-0.118838300478;0.265882516745;-0.0694339488108	NaN	NaN
ENSMUSG00000024892:4601600-4601735:target	30	t|1e1.1o1|1e2.1o1|1e3.1o1|1e4.1o1|1e5.1o2|1e5.2o2	TRUE	FALSE	TRUE	6	6	1	chr19	+	4515690-4601600;4518018-4601600;4547447-4601600;4571104-4601600;4594442-4601600;4594460-4601600	4515654-4515690;4518008-4518018;4547437-4547447;4571094-4571104;4594319-4594460;4594319-4594460;4601600-4601735	n/a	NaN	NaN	0.384238414905;8.11899586506e-16;8.11899586506e-16;1.15504219506e-14;-0.329295872957;-0.00175101153822	0.384238414919;7.81299625189e-16;7.81299625189e-16;7.81299625189e-16;-0.329295872957;-0.00177634460019	NaN	0.384238414919;7.78052103656e-16;7.78052103656e-16;7.78052103656e-16;-0.329295872957;-0.00178989249452	NaN	0.221115451237;7.77156117238e-16;3.96600572019e-12;5.06504902204e-11;-0.23393850035;-0.00215281832588	0.359145171154;7.48900784092e-14;7.48900784092e-14;1.61360851254e-11;-0.312761857907;-0.00153680165238	0.326921414324;0.0342166652799;7.77166827639e-16;7.77166827639e-16;-0.329295872326;-0.00241162196618	NaN	NaN	0.300914223612;8.15342857553e-16;8.15342857553e-16;1.26181125155e-14;-0.269179881459;-9.22195897188e-09	0.300914223626;7.81881208312e-16;7.81881208312e-16;7.81881208312e-16;-0.269179881459;-9.75555927137e-09	NaN	0.300914223626;7.78192297955e-16;7.78192297955e-16;7.78192297955e-16;-0.269179881459;-9.99764124446e-09	-0.21680648432;7.77156117238e-16;7.77156117238e-16;1.59980016533e-06;0.0881368714413;0.0773552611239	NaN	0.275818634594;7.73928690409e-14;7.73928690409e-14;1.66809739298e-11;-0.252643808916;-7.26772209547e-09	0.243597213594;0.0332613197635;7.77165722809e-16;7.77165722809e-16;-0.269179880827;-1.15777839937e-08	NaN	0.228881487073;8.65489580098e-16;8.65489580098e-16;2.81676239497e-14;-0.201173959733;-4.96579136509e-08	0.228881487087;7.88030203662e-16;7.88030203662e-16;7.88030203662e-16;-0.201173959734;-5.22726650779e-08	NaN	0.228881487087;7.79341091015e-16;7.79341091015e-16;7.79341091015e-16;-0.201173959734;-4.90554731739e-08	-0.288846054883;7.77156117238e-16;7.77156117238e-16;3.43626961257e-06;0.169084984355;0.0702047542185	NaN	0.203873742847;2.01790378345e-13;2.01790378345e-13;4.37638630514e-11;-0.184705523013;-4.43833176919e-08	0.171513764399;0.0395629086062;7.77176920582e-16;7.77176920582e-16;-0.201173959103;-5.84122277459e-08	NaN	NaN	NaN	NaN	-0.517727542184;7.47125124257e-16;7.47125124257e-16;1.41947877114e-06;0.370909035986;0.0810020409213	NaN	NaN
ENSMUSG00000030516:65299670-65299813:target	30	s|1e1.1o2|2e1.1o2|3e1.1o2|3e1.2o2	TRUE	TRUE	FALSE	4	2	1	chr7	-	65297667-65299730;65297667-65299709;65297667-65299670;65297666-65299670	65296165-65297667;65296165-65297667;65296165-65297667;65296165-65297667;65299670-65299813	n/a	NaN	NaN	-0.16792563487;-0.046377868617;0.253640794101;7.7694425709e-16	-0.184363812179;-0.0313233442639;0.268260860343;1.96949393272e-15	NaN	-0.150395189847;-0.00551361253237;0.202111240811;7.76937877934e-16	0.256416429746;-0.0195295525067;-0.177676414945;7.93208398307e-16	0.205259167812;0.000361171840292;-0.222756801132;8.01855619081e-16	NaN	NaN	NaN	NaN	NaN	NaN	NaN	NaN	0.31635897619;-0.00038937530499;-0.26745620115;-6.18548993709e-14	0.265215946532;0.00310344949635;-0.312261990303;-9.47589563056e-14	NaN	NaN	NaN	NaN	NaN	NaN	NaN	0.341564659371;-0.0387116370778;-0.259483841784;8.17750658172e-16	0.290421631069;0.000531666708831;-0.304289674445;8.30133182234e-16	NaN	NaN	NaN	NaN	NaN	NaN	0.424366352146;0.000234297097831;-0.431593525405;7.94346245193e-16	0.373223323875;0.0969178794806;-0.476399312371;8.03254325963e-16	0.13899863966;0.134858796893;-0.263402490819;7.77156117238e-16
ENSMUSG00000026155:23876374-23876449:target	30	s|1e1.1o1|1e2.1o3|1e2.2o3|1e2.3o3	FALSE	TRUE	TRUE	4	3	1	chr1	-	23871518-23876374;23866297-23876374;23866296-23876374;23866293-23876374	23866217-23866297;23866217-23866297;23866217-23866297;23871433-23871518;23876374-23876449	n/a	NaN	NaN	0.817505668911;-0.725098697636;-0.0931542245019;7.77156117238e-16	0.604515375435;-0.528758574741;-0.0933417515372;7.77156117238e-16	NaN	0.789787096678;-0.688789082038;-0.0930797883807;7.77156117238e-16	NaN	NaN	NaN	0.933014050013;-0.83394902389;-0.0905353720128;1.54015592484e-10	NaN	NaN	0.817505390609;-0.723830130541;-0.0736573599743;7.77156117238e-16	0.604515097133;-0.527490007646;-0.0742056604021;7.77156117238e-16	NaN	0.789786818376;-0.687520514943;-0.0732171472253;7.77156117238e-16	NaN	NaN	NaN	0.933006504323;-0.832672254888;-0.0699509375126;1.3812825786e-10	NaN	0.817399388781;-0.747190907303;-0.0365174523558;7.69325842206e-16	0.604409095305;-0.550850784408;-0.0370229921498;7.68913521962e-16	NaN	0.789680816548;-0.710881291705;-0.0363977109695;7.69420840871e-16	NaN	NaN	NaN	0.932972993027;-0.85611481637;-0.0379531362409;2.99151044462e-10	NaN	-0.212990293379;0.196340115698;9.1581467999e-10;7.77156117238e-16	NaN	NaN	-0.817505668911;0.733332475514;0.0853661274736;7.77156117238e-16	-0.81750561009;0.82668651957;1.33351284137e-12;1.55363775052e-12	-0.817505668909;0.691619518741;0.121895757185;7.77189295328e-16
ENSMUSG00000034274:4912781-4912858:target	30	t|1e1.1o1|1e2.1o1|1e3.1o1	FALSE	FALSE	TRUE	3	4	0	chr11	+	4910759-4912781;4911470-4912781;4911563-4912781	4910627-4910759;4911435-4911470;4911529-4911563;4912781-4912858	n/a	NaN	NaN	-0.493393025695;0.492542074282;2.0007029737e-14	-0.338885356189;0.337996570593;4.23140172657e-14	NaN	-0.295787605109;0.292532027209;4.88851793534e-14	NaN	NaN	NaN	-0.648296191676;0.646246803985;7.60559927045e-09	NaN	NaN	-0.463710336403;0.464541925039;-1.6066375503e-12	-0.309202666897;0.30999642135;-1.67463764363e-12	NaN	-0.266104915454;0.264531877436;-1.70911991565e-12	NaN	NaN	NaN	-0.618613502384;0.618246654742;6.81905909772e-09	NaN	-0.481547848878;0.482348384185;-6.23719979598e-10	-0.32704017937;0.327802880495;-6.56505958078e-10	NaN	-0.283942427337;0.282338336003;-6.16083826198e-10	NaN	NaN	NaN	-0.636451014859;0.636053113888;1.40384728065e-08	NaN	NaN	NaN	NaN	0.492962874808;-0.492222759784;1.14995404721e-12	0.493393025529;-0.492542074251;2.14310189491e-13	0.493392953014;-0.492542031968;-1.5556741654e-14
ENSMUSG00000060450:38307865-38308395:target	29	t|1e1.1o1|1e2.1o1|1e3.1o1	FALSE	FALSE	TRUE	3	4	1	chr18	+	38296798-38307865;38300590-38307865;38301807-38307865	38296635-38296798;38300412-38300590;38301656-38301807;38307865-38308395	n/a	NaN	NaN	7.62939253145e-16;-0.370664663575;0.378613725004	7.62660698607e-16;-0.33698430938;0.333445049293	NaN	7.62511180253e-16;-0.375143983447;0.380080076737	7.65565490158e-16;-0.227612395693;0.233628580053	NaN	NaN	NaN	NaN	NaN	-2.11214460266e-13;-0.411957019117;0.425313727563	-2.23480748846e-13;-0.378276651885;0.380145051188	NaN	-2.29045678997e-13;-0.416437591749;0.426780571398	-1.87022686317e-13;-0.268904738228;0.280328581954	NaN	NaN	NaN	NaN	-3.18800239541e-14;-0.359950718187;0.365355549337	-3.35996591397e-14;-0.326269788285;0.320186845137	NaN	-3.14838196721e-14;-0.364453522624;0.366831246335	-2.60744153862e-14;-0.216897321761;0.220369953726	NaN	NaN	NaN	NaN	NaN	7.77295635332e-16;0.223019060965;-0.239034648228	NaN	NaN	7.77156117238e-16;0.28869474262;-0.289958195673	7.77156117238e-16;0.424411485048;-0.43036290753
ENSMUSG00000051586:120935174-120935273:target	29	s|1e1.1o2|1e1.2o2	FALSE	TRUE	FALSE	2	2	1	chr6	-	120935006-120935174;120935005-120935174	120934933-120935006;120934933-120935006;120935174-120935273	n/a	NaN	NaN	0.209869581575;-0.209869581575	NaN	0.215777900695;-0.215777900695	0.416958621786;-0.416958621786	NaN	0.41695803423;-0.41695803423	NaN	0.273098979227;-0.273098979227	0.221225170171;-0.221225170171	NaN	NaN	NaN	0.201950293064;-0.201950293064	0.402851410659;-0.402851410659	NaN	0.402850823353;-0.402850823353	NaN	0.258993284572;-0.258993284572	0.207329606385;-0.207329606385	0.224556370555;-0.224556370555	NaN	0.230727549044;-0.230727549044	0.43141813749;-0.43141813749	NaN	0.431417554558;-0.431417554558	NaN	0.2875600501;-0.2875600501	0.235925324618;-0.235925324618	NaN	NaN	0.206787221927;-0.206787221927	NaN	0.206786633549;-0.206786633549	NaN
ENSMUSG00000022770:31781782-31781835:target	29	t|1e1.1o1|1e2.1o1|1e3.1o2	FALSE	FALSE	TRUE	3	4	1	chr16	+	31743270-31781782;31755016-31781782;31771855-31781782	31743106-31743270;31754350-31755016;31771757-31773787;31781782-31781835	n/a	NaN	NaN	0.0215731191198;0.16011214771;-0.267026334157	0.243374705153;0.0617609219183;-0.339368534364	NaN	-0.0116024095919;0.309242344498;-0.25322067358	NaN	NaN	NaN	-0.357759248853;-3.31528169506e-13;0.360881607749	NaN	NaN	0.241547749572;0.160112146697;-0.432208114465	0.404217327144;0.0618658136186;-0.504550314633	NaN	0.0187436429913;0.309242343494;-0.418402454625	NaN	NaN	NaN	NaN	NaN	NaN	NaN	NaN	NaN	NaN	NaN	NaN	NaN	NaN	NaN	-0.263917147243;-0.160111799338;0.455282187134	NaN	-0.0670918584271;-0.160112147758;0.290232936177	-0.233572770761;-0.160112147675;0.424868644278	-0.25183112967;-0.160112147758;0.442552721133
ENSMUSG00000039262:32216046-32216233:target	29	t|1e1.1o1|1e2.1o1|1e3.1o1|2e0	FALSE	TRUE	TRUE	3	4	0	chr2	+	32208835-32216046;32212291-32216046;32214947-32216046	32208640-32208835;32212075-32212291;32212887-32214947;32216046-32216233	n/a	NaN	NaN	-6.67294123317e-15;-0.205663402378;0.206289304242	-6.8189128352e-15;-0.254265487749;0.255055448975	NaN	-6.89726529625e-15;-0.254248105591;0.255039057848	1.81711916669e-14;0.312319267082;-0.314701224233	5.02898507003e-11;0.513189807358;-0.513698819716	NaN	NaN	NaN	NaN	NaN	NaN	NaN	NaN	-4.97741140854e-09;0.424409424557;-0.42553451825	-7.53546651555e-09;0.625279964758;-0.624532113682	NaN	NaN	-4.44217218173e-09;0.265979707532;-0.265039902559	NaN	NaN	NaN	NaN	NaN	NaN	NaN	NaN	NaN	NaN	NaN	NaN	2.56410127752e-14;0.517983009836;-0.52099085857	5.25524067701e-11;0.718853550035;-0.719988454	NaN
ENSMUSG00000074238:127816910-127817006:target	29	s|1e1.1o1|1e2.1o1	FALSE	FALSE	TRUE	2	3	1	chr3	-	127815694-127816910;127813295-127816910	127813240-127813295;127815596-127815694;127816910-127817006	n/a	NaN	NaN	-0.684661220584;0.684661220584	-0.7254502884;0.7254502884	NaN	-0.741631195145;0.741631195145	NaN	NaN	NaN	-0.205362708838;0.205362708838	NaN	NaN	-0.658097418298;0.658097418298	-0.698886486114;0.698886486114	NaN	-0.715067392858;0.715067392858	NaN	NaN	NaN	NaN	NaN	-0.680737089998;0.680737089998	-0.721526157814;0.721526157814	NaN	-0.737707064558;0.737707064558	NaN	NaN	NaN	-0.20143178407;0.20143178407	NaN	NaN	NaN	NaN	0.648738332917;-0.648738332917	0.744706401556;-0.744706401556	0.694431734994;-0.694431734994
ENSMUSG00000021843:47704187-47704277:source	29	s|1e1.1o1|2e1.1o1|2e2.2o2	TRUE	TRUE	TRUE	3	3	1	chr14	+	47704276-47704420;47704277-47704420;47704277-47705763	47704187-47704277;47704420-47704488;47704420-47704488;47705655-47705800	n/a	-2.95330455328e-12;-0.204596942607;0.213660224424	NaN	NaN	9.10218029724e-06;-0.469206105812;0.434486353719	NaN	-3.34216716092e-12;-0.272914157171;0.287522815701	NaN	-3.25477615645e-12;-0.23349638057;0.247300701483	NaN	-4.99732526394e-12;0.324657243805;-0.313753008572	NaN	NaN	NaN	1.03791053348e-05;-0.264598532173;0.220821971337	NaN	NaN	NaN	NaN	NaN	2.09932167675e-16;0.529264817263;-0.527417390706	NaN	NaN	2.37266943252e-05;-0.276206845603;0.244045630474	NaN	NaN	NaN	NaN	NaN	-1.59718094494e-07;0.517656531974;-0.504193747377	NaN	5.87612643992e-06;-0.449723032879;0.409648030465	NaN	7.72277099074e-16;-0.253431084237;0.262684492447	NaN	1.08002868554e-12;-0.213991354004;0.222449776767	NaN
ENSMUSG00000022892:84965670-84965770:source	29	t|1e1.1o1|1e2.1o1	FALSE	FALSE	TRUE	2	3	1	chr16	-	84965770-84978064;84965770-84971408	84965670-84965770;84971408-84971461;84978064-84978285	n/a	NaN	NaN	-0.471804746094;0.471804746094	-0.482121117159;0.482121117159	NaN	-0.52121278801;0.52121278801	NaN	NaN	NaN	NaN	NaN	NaN	-0.619247008078;0.619247008078	-0.629563991667;0.629563991667	NaN	-0.668655201629;0.668655201629	-0.210902769924;0.210902769924	NaN	NaN	NaN	NaN	-0.613080095557;0.613080095557	-0.623424466219;0.623424466219	NaN	-0.662489781032;0.662489781032	-0.204532028764;0.204532028764	NaN	NaN	NaN	NaN	NaN	0.573840587751;-0.573840587751	NaN	0.408284249737;-0.408284249737	0.549425413922;-0.549425413922	0.593255798632;-0.593255798632
ENSMUSG00000030987:102430885-102431275:source	29	s|1e1.1o1|1e2.1o1|2e2.1o1	TRUE	TRUE	TRUE	3	3	1	chr7	+	102430951-102433197;102430951-102435384;102431275-102435384	102430885-102431275;102433197-102433233;102435384-102436848;102435384-102436848	n/a	NaN	NaN	0.331069562052;-0.341492246819;1.075444507e-09	0.640563474403;-0.688301325862;0.000164480830024	NaN	0.296245003602;-0.305113706745;-1.4745719878e-13	NaN	NaN	NaN	-9.68613738136e-10;-0.710412492248;0.710210811183	NaN	NaN	0.331069674755;-0.341486063828;-2.36604250746e-08	0.640563587107;-0.688295142871;0.000187436364512	NaN	0.296245116305;-0.305107523754;-2.69321921655e-08	NaN	NaN	NaN	-2.10784853433e-13;-0.710406309257;0.710206761038	NaN	0.331069674758;-0.278491591396;-0.047316719596	0.640563587109;-0.625300674332;-0.00192528883555	NaN	0.296245116308;-0.242112909871;-0.0472271313494	NaN	NaN	NaN	-4.1343957637e-13;-0.647411840718;0.648115411228	NaN	0.309493910451;-0.34680907904;0.000106319067824	NaN	NaN	NaN	-0.331032791613;0.341359239561;2.81589428749e-07	-0.331069674783;0.341492512892;-9.08067868651e-10
ENSMUSG00000030987:102435384-102436848:target	29	t|1e1.1o2|1e1.2o2|1e2.1o1	TRUE	FALSE	TRUE	3	3	1	chr7	+	102430951-102435384;102431275-102435384;102433233-102435384	102430885-102431275;102430885-102431275;102433197-102433233;102435384-102436848	n/a	NaN	NaN	-0.364645669549;5.91991629982e-10;0.354621419359	-0.724205984134;6.66173932773e-05;0.681937059527	NaN	-0.313118611813;2.58134627613e-12;0.304189924402	NaN	NaN	NaN	-0.710976572716;0.710786664203;-2.0633879505e-08	NaN	NaN	-0.364642608111;-2.8240837837e-08;0.354623820632	-0.724202922696;7.59199433776e-05;0.681939460801	NaN	-0.313115550374;-3.13186597508e-08;0.304192325676	NaN	NaN	NaN	-0.710973511277;0.71078195399;-2.62316558326e-13	NaN	-0.286393442289;-0.045174427219;0.354617124615	-0.645953757737;-0.00409371530853;0.681932764783	NaN	-0.234865718911;-0.0450720572286;0.304185629658	NaN	NaN	NaN	-0.632724346318;0.650340638449;-1.12602509347e-07	NaN	-0.359560314585;4.30218842465e-05;0.327315640149	NaN	NaN	NaN	0.364508876014;2.99955406476e-07;-0.354584626981	0.364650084378;-5.03212350994e-10;-0.354623820666
ENSMUSG00000018796:46492800-46493026:target	29	t|1e1.1o1|1e2.1o1|1e3.1o4|1e3.2o4|1e4.1o1|2e0	TRUE	TRUE	TRUE	5	5	1	chr8	+	46471230-46492800;46472049-46492800;46491050-46492800;46491161-46492800;46492471-46492800	46471041-46471230;46471873-46472049;46490974-46491823;46490974-46491823;46492461-46492471;46492800-46493026	n/a	NaN	NaN	-0.243351942907;0.0784886445471;0.1145210563;0.00188248993723;5.17585301951e-13	NaN	-0.541959895448;-6.61332611013e-09;7.77156117238e-16;0.559811883882;7.77156117238e-16	NaN	-0.361974767513;-6.3911178423e-10;7.77351742447e-16;0.367986441617;7.77156117238e-16	NaN	NaN	-0.245317488028;0.102095759279;7.77156117238e-16;0.157726495482;7.78814768968e-16	NaN	NaN	NaN	NaN	-0.487650006396;3.02356020072e-12;7.77156117238e-16;0.495797115411;7.77156117238e-16	NaN	-0.307664878461;4.30581113148e-11;7.77389728182e-16;0.303971673146;7.77156117238e-16	NaN	NaN	NaN	NaN	NaN	NaN	-0.48288477225;5.41280138651e-12;7.77156117238e-16;0.475017912494;7.77156117238e-16	NaN	-0.302899644316;9.27470505702e-11;7.7765833739e-16;0.283192470229;7.77156117238e-16	NaN	NaN	NaN	NaN	NaN	-0.298607848567;-0.0598230636106;-0.106020430535;0.515341303304;-3.44523201389e-12	NaN	-0.0784084537589;-0.0817322407668;-0.115002072128;0.323515861039;-4.45933035721e-13	0.241571655412;-0.076778307505;-0.114189232744;-0.0025511323555;-7.13214044837e-13	0.240380212596;-0.00892578771639;-0.115008346452;-0.00127627827463;-4.32239770029e-13
ENSMUSG00000031918:13782277-13782382:target	29	t|1e1.1o1|1e2.1o1|1e3.1o1|1e4.1o1	FALSE	FALSE	TRUE	4	5	0	chr9	+	13749400-13782277;13760488-13782277;13766124-13782277;13766884-13782277	13748410-13749400;13760418-13760488;13766043-13766124;13766806-13766884;13782277-13782382	n/a	NaN	NaN	-0.319754754846;-0.230884202633;0.103292182232;0.406046100261	NaN	NaN	-0.2143277379;-0.270187362452;0.118391348575;0.302981950958	-0.266336838262;0.265094836449;1.63557428455e-16;1.63521766263e-16	-0.24579888153;0.245577244141;6.54605143734e-14;6.54605143734e-14	NaN	NaN	NaN	NaN	-0.193412007527;-0.356385623197;0.103292872325;0.406046099944	-0.00219450635089;-0.298499765038;0.109973797919;0.189582183208	NaN	-0.0111653692404;-0.395690972179;0.118390960688;0.30298195064	NaN	NaN	NaN	NaN	NaN	-0.323738001583;-0.225930217411;0.102671599535;0.406046089219	NaN	NaN	-0.218118014285;-0.265260790771;0.118369926995;0.302981939915	-0.270317795434;0.270071032976;-1.29777642828e-10;-1.2977764292e-10	-0.249701077514;0.250482170508;-1.78680654957e-10;-1.78680654957e-10	NaN	NaN	NaN	0.135201120245;0.0368866627316;3.27999983779e-05;-0.216463913878	NaN	NaN	0.0031212604959;0.49597285271;-0.103404300108;-0.406046100261	0.00638156381039;0.476463549765;-0.103213951756;-0.406046100253	0.186218323475;0.364883566076;-0.103405754248;-0.406046100261
ENSMUSG00000029780:56892790-56892888:source	29	t|1e1.1o1|1e2.1o1|1e3.1o1|1e4.1o1|1e5.1o2	FALSE	FALSE	TRUE	5	6	1	chr6	-	56892888-56923672;56892888-56923067;56892888-56913806;56892888-56901838;56892888-56897775	56892790-56892888;56895794-56897829;56901838-56901886;56913806-56913894;56923067-56923112;56923672-56923932	n/a	NaN	NaN	NaN	NaN	-0.397981822748;-9.25254831237e-13;-9.25254831237e-13;0.000689244072027;0.356842554468	NaN	NaN	NaN	NaN	-0.330316446002;-1.77721545227e-13;-1.77721545227e-13;-1.24620689144e-09;0.332849382773	NaN	NaN	NaN	NaN	-0.294461966529;-6.48163605428e-08;-9.50521619013e-12;0.000574191112121;0.255409811521	NaN	0.259002615764;-9.55955148141e-09;-1.40009582913e-12;-1.40351738081e-12;-0.277943142187	0.293090658502;-1.46024146788e-08;-2.1410721689e-12;5.05786127638e-13;-0.300424790923	NaN	-0.226790177972;-1.35697583216e-08;-1.98936600531e-12;-1.98936600531e-12;0.231415521927	NaN	NaN	NaN	-0.366291862294;-1.37364715827e-09;-1.37364715827e-09;0.000858229192329;0.32413545284	NaN	0.18100600824;-2.53062248132e-10;-2.86611749196e-10;-3.11365104638e-08;-0.208401369625	0.220790856419;-3.89368260547e-10;-3.94938630449e-10;-4.28984906343e-08;-0.231552177454	NaN	-0.29862641808;-4.10045740707e-10;-4.10045740707e-10;-4.45447485212e-08;0.300142249733	NaN	NaN	-0.302955562904;7.77156117238e-16;7.77156117238e-16;0.000580026739061;0.262637163463	NaN	0.250509284861;1.38493885685e-11;3.81278732992e-15;-1.07441531658e-16;-0.270718628062	0.284597092539;2.67150007721e-12;9.30433383148e-16;2.46074588694e-12;-0.293200262549	NaN
ENSMUSG00000030545:79742910-79743131:target	29	s|1e1.1o1|1e2.1o1|1e3.2o2|1e4.1o1	FALSE	FALSE	TRUE	4	5	1	chr7	-	79741180-79742910;79740640-79742910;79740280-79742910;79737910-79742910	79735957-79737910;79740165-79740356;79740595-79740640;79741116-79741180;79742910-79743131	n/a	NaN	NaN	NaN	3.12763380742e-09;-4.7365007713e-09;-0.295785785137;0.310198012509	NaN	3.05544666506e-08;2.260921513e-08;-0.279729623333;0.293167198397	7.59191047126e-16;-6.28821058393e-09;0.253024078099;-0.239968723857	7.47854758303e-16;-1.01926994214e-08;0.312690061957;-0.304862701917	NaN	0.25466364723;0.428673752911;-0.450457941072;-0.242211020305	2.33877027566e-12;-3.61021817781e-09;0.284648254002;-0.295223508494	NaN	NaN	3.49005463844e-09;-3.35231404777e-06;-0.431239981291;0.458621538754	NaN	3.52560014342e-08;-3.40380906033e-06;-0.415213765162;0.441600500715	NaN	NaN	NaN	0.254663635443;0.428164039683;-0.585911964007;-0.00655587964361	NaN	NaN	-2.51589954053e-06;-3.73450640355e-07;-0.420303584487;0.456009534935	NaN	-2.29428797959e-06;-2.836966841e-07;-0.404277367428;0.438988496898	NaN	NaN	NaN	0.254496453853;0.428649783498;-0.574975568761;-0.00903225395648	NaN	-5.34819546232e-08;-5.34819546232e-08;-0.267943315265;0.269738056842	NaN	-3.11035457207e-08;-3.11035457207e-08;-0.238892720936;0.239421240341	-7.28358003156e-08;-7.28358003154e-08;0.278721574843;-0.278369894826	-1.16284997117e-07;-1.16284997117e-07;0.338642882338;-0.343530423906	NaN
ENSMUSG00000059586:59455313-59455466:source	29	s|1e1.1o1|1e2.1o1|1e3.1o1	FALSE	FALSE	TRUE	3	4	1	chr15	+	59455466-59496777;59455466-59537527;59455466-59591697	59455313-59455466;59496777-59496854;59537527-59539665;59591697-59591797	n/a	NaN	NaN	-0.00730301256666;0.319405156883;-0.287071149301	-0.0305103356265;0.234064006313;-0.17950389278	NaN	-0.020552966272;0.572127818948;-0.537878570697	NaN	NaN	NaN	-0.0341695214924;0.46183572548;-0.399950161471	NaN	NaN	9.26317472274e-06;0.269035772027;-0.283660400657	NaN	NaN	5.13338289211e-07;0.521758434092;-0.534467822053	NaN	NaN	NaN	-1.33580729862e-06;0.411466340624;-0.396539412827	NaN	-7.96443828535e-06;0.271977045633;-0.281620620258	NaN	NaN	-2.79525444194e-05;0.524699707698;-0.532428041656	NaN	NaN	NaN	-3.74715025616e-05;0.41440761423;-0.394499632429	NaN	NaN	NaN	-4.55312504226e-06;0.252722661859;-0.250807420953	0.00328800854223;-0.319415956981;0.306198697828	-1.29477584672e-05;-0.319415933481;0.356736597511	0.000323782752345;-0.318813387562;0.302072954567
ENSMUSG00000027763:60615620-60615773:source	29	s|1e0|1e1.1o1|1e2.1o1|1e3.1o1	FALSE	FALSE	TRUE	3	4	1	chr3	+	60615773-60616061;60615773-60621423;60615773-60625124	60615620-60615773;60616061-60616071;60621423-60621458;60625124-60625198	n/a	1.99806685973e-11;-0.348464247235;0.334486450246	NaN	NaN	NaN	NaN	NaN	5.45542884737e-15;-0.313077331383;0.313160173736	4.89918903696e-09;-0.562342069256;0.557267245923	NaN	1.78765045928e-10;-0.253884787489;0.236635470012	NaN	NaN	-2.32452024741e-11;0.372497613097;-0.368872927368	1.71911998857e-05;0.467718448286;-0.489402515659	NaN	-2.57862843939e-11;0.49245965968;-0.481010334313	NaN	5.47197185813e-09;-0.213873772777;0.222779023718	-1.90402695731e-11;0.246058639746;-0.243173139783	NaN	1.6425672172e-09;0.237928997883;-0.228998472362	NaN	NaN	NaN	NaN	NaN	NaN	NaN	NaN	NaN	NaN	NaN	NaN	-7.35301712965e-13;-0.337110697246;0.347546650858	5.11742515128e-09;-0.586374522179;0.59165336097	NaN
ENSMUSG00000024068:74367248-74367435:target	29	t|1e1.1o1|1e2.1o1	FALSE	FALSE	TRUE	2	3	1	chr17	+	74356169-74367248;74359349-74367248	74356086-74356169;74359254-74359349;74367248-74367435	n/a	0.2919964789;-0.2919964789	0.375203774127;-0.375203774127	NaN	NaN	NaN	NaN	NaN	NaN	NaN	0.396112931571;-0.396112931571	NaN	NaN	-0.206476175613;0.206476175613	-0.387761529232;0.387761529232	NaN	-0.363691424761;0.363691424761	-0.407239181964;0.407239181964	-0.407952336205;0.407952336205	NaN	NaN	-0.203036633085;0.203036633085	-0.289706017142;0.289706017142	-0.470968824817;0.470968824817	NaN	-0.446898717766;0.446898717766	-0.490446821266;0.490446821266	-0.491159685824;0.491159685824	-0.27308656174;0.27308656174	NaN	-0.28695003359;0.28695003359	NaN	NaN	NaN	-0.200740280959;0.200740280959	-0.201453285797;0.201453285797	NaN
ENSMUSG00000038371:110339184-110340285:source	29	t|1e0|2e1.1o1|2e2.1o1|2e3.2o2	FALSE	TRUE	TRUE	3	4	0	chr7	-	110340074-110348855;110340074-110347887;110340074-110341290	110339184-110340285;110341290-110341364;110347887-110347982;110348855-110348995	n/a	NaN	NaN	-0.327098365686;2.84583157687e-12;0.34929919541	-0.603309283196;-1.04551965389e-11;0.626228231713	NaN	-0.490495480486;-1.05333878685e-11;0.513771259081	-0.47075525133;0.0519199523627;0.410610705146	NaN	NaN	NaN	NaN	NaN	-0.36377110061;-9.47074946507e-12;0.359579884095	-0.63998201812;-2.52503058513e-11;0.636508920399	NaN	-0.52716821541;-2.58426051459e-11;0.524051947767	-0.507427986254;0.0521441459161;0.420891393832	NaN	NaN	NaN	NaN	-0.364088131674;-2.6186328094e-09;0.359807238538	-0.640299049184;-2.79158525821e-09;0.636736274842	NaN	-0.527485246473;-2.61969264668e-09;0.524279302209	-0.507745017318;0.0515925936174;0.421118748275	NaN	NaN	NaN	NaN	-0.276210917298;-8.6224657154e-12;0.276929036121	NaN	NaN	NaN	0.240801877882;1.89639070011e-05;-0.267331943909	0.364104085822;-9.7598083924e-12;-0.359817191732
ENSMUSG00000032612:108362837-108362898:source	29	s|1e1.1o1|1e2.1o1	FALSE	FALSE	TRUE	2	3	1	chr9	+	108362898-108365830;108362898-108366761	108362837-108362898;108365830-108365970;108366761-108366878	n/a	NaN	NaN	0.319208093193;-0.319208093193	0.340780748847;-0.340780748847	NaN	0.339596947181;-0.339596947181	NaN	NaN	NaN	0.287798285081;-0.287798285081	NaN	NaN	0.234659791168;-0.234659791168	0.256230541996;-0.256230541996	NaN	0.255047306654;-0.255047306654	NaN	NaN	-0.259925894141;0.259925894141	0.20324775388;-0.20324775388	NaN	0.211544878421;-0.211544878421	0.233033682691;-0.233033682691	NaN	0.231857943008;-0.231857943008	NaN	NaN	-0.283127182305;0.283127182305	NaN	NaN	NaN	NaN	NaN	NaN	-0.29166930195;0.29166930195	-0.494561273217;0.494561273217
ENSMUSG00000029860:42351475-42351969:target	29	t|1e1.1o2|1e2.1o1|1e3.1o1|2e4.1o2	FALSE	TRUE	TRUE	4	5	1	chr6	+	42350476-42351475;42351148-42351475;42351362-42351475;42351624-42351718	42350257-42350827;42350946-42351148;42351270-42351362;42351475-42351969	n/a	NaN	NaN	0.275267745609;0.0434159517152;-0.346241932241;7.77156117238e-16	0.275556614736;0.208409701333;-0.498931303657;7.77156117238e-16	NaN	0.192577856175;0.101550290755;-0.302475470145;7.77156117238e-16	0.00121584231363;0.224593890869;-0.269758790321;7.77156117238e-16	NaN	NaN	NaN	NaN	NaN	0.320195637972;0.0764192571409;-0.391522678108;7.77156117238e-16	0.320484507099;0.239284586834;-0.544212049524;7.77156117238e-16	NaN	0.237505748539;0.133039799788;-0.347756216012;7.77156117238e-16	0.0353711871434;0.255468776371;-0.315039536187;7.77156117238e-16	NaN	NaN	NaN	NaN	0.275158598302;-0.000405978234212;-0.261511281797;7.77156117238e-16	0.275447467429;0.138067102255;-0.414200653222;7.77156117238e-16	NaN	0.192468675045;0.0017743088126;-0.217744696059;7.77156117238e-16	NaN	NaN	NaN	NaN	NaN	NaN	NaN	NaN	-0.236403180878;0.168546095372;0.0320484861301;7.77156117238e-16	-0.31359292199;-4.04527225342e-05;0.309956105575;7.77156117238e-16	-0.313804029104;-0.0372667608195;0.359810630536;7.77156117238e-16
ENSMUSG00000028760:138096752-138096931:target	29	t|1e0|1e1.2o2|1e2.1o1|1e3.1o1|1e4.1o1|1e5.2o2|1e6.1o1|1e7.1o1	FALSE	FALSE	TRUE	7	8	1	chr4	+	138058077-138096752;138082988-138096752;138084370-138096752;138087565-138096752;138091405-138096752;138091773-138096752;138095929-138096752	138057949-138058077;138082893-138082988;138084245-138084370;138087533-138087565;138091286-138091405;138091769-138091773;138095909-138095929;138096752-138096931	n/a	NaN	NaN	2.24228312982e-09;-0.484176605923;-0.000282707481568;0.0113882337369;7.77156117238e-16;7.77156117238e-16;0.432349911655	7.77156117238e-16;-0.565164479909;-0.0515094329079;-0.0548905771925;7.77156117238e-16;7.77156117238e-16;0.683981423847	NaN	8.00299276644e-16;-0.354210820751;0.000120740653067;-0.000201853524826;7.77156117238e-16;7.77156117238e-16;0.334507600793	NaN	NaN	NaN	7.77156117238e-16;-0.330931341146;-0.047395736884;0.267374094966;0.101198392024;7.77156117238e-16;7.77156117238e-16	NaN	NaN	2.46438010968e-09;-0.590255691439;-0.000203027332753;0.111468243023;-1.24857500269e-13;-1.24857500269e-13;0.432349911634	-1.32126990342e-13;-0.671243565424;-0.0019428670967;3.57500131167e-05;-1.32126990342e-13;-1.32126990342e-13;0.683981423827	NaN	-1.35398224747e-13;-0.460289906267;0.000243032578386;0.00859141335906;-1.35424989099e-13;-1.35424989099e-13;0.334507600773	NaN	NaN	NaN	-1.56952047036e-13;-0.437010426661;-0.00226228459711;0.339689139543;0.101387492892;-1.56952047036e-13;-1.56952047036e-13	NaN	NaN	NaN	NaN	NaN	NaN	NaN	NaN	NaN	NaN	-1.475999293e-09;-0.0597176005816;-0.0002528070819;-0.12027921605;7.77156117238e-16;7.77156117238e-16;0.251631512035	NaN	NaN	-1.93814668281e-09;0.641243593303;-0.000222628045957;-0.166190563532;7.77156117238e-16;7.77156117238e-16;-0.432349911655	-3.09780206204e-09;0.652197678507;0.000413611054399;-0.212373107678;7.77226399275e-16;7.77226399275e-16;-0.432349911655	-1.87867627584e-09;0.47943044793;0.0649390162027;-0.0649126240866;7.77156117238e-16;7.77156117238e-16;-0.432349911655
ENSMUSG00000062210:50090200-50091001:target	29	t|1e1.1o1|1e2.1o1|1e3.1o1|1e4.1o1|1e5.2o2|1e6.2o2|1e7.1o1|2e5.1o2	TRUE	TRUE	TRUE	8	8	1	chr18	+	49979626-50090200;49996638-50090200;49996649-50090200;50019877-50090200;50031363-50090200;50053619-50090200;50055169-50090200;50031113-50090316	49979427-49979626;49996628-49996638;49996639-49996649;50019567-50019877;50031018-50031363;50031018-50031363;50053282-50053619;50055159-50055169;50090200-50091001	n/a	NaN	NaN	NaN	NaN	NaN	NaN	NaN	NaN	NaN	NaN	NaN	NaN	-0.655710603163;2.38565467572e-10;2.38565467572e-10;2.38565467572e-10;-0.000134732268117;0.648650282031;1.28958548846e-05;2.38565467572e-10	-0.639415752619;2.83856987874e-09;2.83856987874e-09;2.83856987874e-09;-0.000154579400574;0.648013642763;5.8641577131e-05;2.83856987874e-09	-0.635639432012;4.49594990982e-15;0.0513134622636;0.324048928837;0.224348534375;-0.0025635299086;5.84061578428e-16;5.84061578428e-16	-0.355905793807;2.02145911141e-12;2.02145911141e-12;2.02145911141e-12;-0.000158304730757;0.333854688362;0.000490462849068;2.02145911141e-12	-0.750925277705;7.48630787347e-16;7.48630787347e-16;7.48630787347e-16;-0.000129524224532;0.74881216382;0.00258761586394;7.48630787347e-16	NaN	-0.585334922169;7.5243259852e-16;7.5243259852e-16;7.5243259852e-16;0.0770376994228;0.478717699313;9.10627969837e-12;7.5243259852e-16	NaN	NaN	-0.817456027499;5.43938017694e-10;5.43938017694e-10;5.43938017694e-10;2.15260753046e-05;0.771216378243;2.98077445909e-05;5.43938017694e-10	-0.801161075717;6.52343211399e-09;6.52343211399e-09;6.52343211399e-09;-2.48312151306e-08;0.770579739062;0.000134215490578;6.52343211399e-09	-0.797384692431;-3.11369470666e-11;0.0513031717361;0.324048928284;0.240160132862;0.0351877092177;-3.11428399266e-11;-3.11428399266e-11	-0.517651054019;-3.54558669016e-12;-3.54558669016e-12;-3.54558669016e-12;1.37912050767e-07;0.456420784481;0.00101948451323;-3.54558669016e-12	-0.912670537917;-6.49751362074e-12;-6.49751362074e-12;-6.49751362074e-12;-2.44974671787e-08;0.87138318797;0.00484571437031;-6.49751362074e-12	NaN	-0.747080182381;-7.06304375369e-12;-7.06304375369e-12;-7.06304375369e-12;0.114319118297;0.601283795421;1.68267212179e-11;-7.06304375369e-12	NaN	-0.267772044037;-6.0951246255e-12;-6.0951246255e-12;-6.0951246255e-12;2.09374043546e-05;0.238119779043;-6.09512293924e-12;-6.0951246255e-12	NaN	0.00114583405699;-1.44725394971e-09;0.0513204299589;0.324048889855;0.238685111016;-0.682966392014;-7.80791209193e-05;-1.44725790197e-09	0.299804716625;-1.22599677457e-10;-1.22599677457e-10;-1.22599677457e-10;-4.79331779734e-06;-0.314795476167;0.000215499224625;-1.22599677457e-10	NaN	NaN	NaN
ENSMUSG00000038301:51562018-51564088:target	29	t|1e1.1o2|1e1.2o2|1e2.1o3|1e2.2o3|1e2.3o3|1e3.1o2|1e3.2o2	TRUE	FALSE	TRUE	7	4	1	chr6	+	51524034-51562018;51524138-51562018;51524381-51562018;51524429-51562018;51524523-51562018;51544649-51562018;51544752-51562018	51523901-51524138;51523901-51524138;51524260-51524523;51524260-51524523;51524260-51524523;51544523-51544752;51544523-51544752;51562018-51564088	n/a	NaN	NaN	NaN	NaN	NaN	NaN	NaN	NaN	NaN	NaN	NaN	NaN	0.655276086145;0.00494752176186;6.75243369176e-11;1.05341939249e-15;1.16980703515e-06;-0.647004246142;-0.12518103985	0.752981474831;1.10641590922e-11;3.54223109479e-13;0.000598017271626;2.07289275286e-08;-0.704986588025;-0.125181424379	NaN	0.741017680865;7.81877233715e-12;7.48272681473e-16;6.46782475076e-15;7.4409524891e-11;-0.663363475904;-0.125180729525	0.515572110985;1.80500985428e-08;1.80500985192e-08;1.80500985428e-08;1.80500985428e-08;-0.414966713197;-0.0269184577148	NaN	NaN	0.538469662489;0.229368519506;2.58024563021e-08;2.58024563356e-08;1.98007857531e-06;-0.651048879728;-0.125169795828	0.206532474762;7.77228890337e-16;7.56076576465e-16;7.77156117238e-16;7.77155840973e-16;-0.123193603828;-0.0585116588341	0.680319001473;0.00931679241588;1.56196115364e-10;1.4161929189e-15;2.70557964907e-06;-0.711215892275;-0.0748516502532	0.778024390163;2.54614866172e-11;8.14208664373e-13;0.00135118846006;4.7704408937e-08;-0.769257919774;-0.0758005441417	NaN	0.766060596194;1.6486428843e-11;7.43320915437e-16;1.27769420025e-14;1.56904996673e-10;-0.727575129961;-0.074757613623	0.540615026313;3.87811171796e-08;3.87811171514e-08;3.87811171796e-08;3.87811171532e-08;-0.479178353647;-0.00340455514509	NaN	NaN	0.563512577818;0.22936617162;5.58565313898e-08;5.585653143e-08;4.28375093614e-06;-0.715290534567;-0.0718163827428	0.23157540184;7.7730921113e-16;7.50738125554e-16;7.77144818914e-16;7.52350647428e-16;-0.195348411505;-0.00199015937653	NaN	NaN	NaN	-0.0512709780342;-0.00405076352735;1.59694933302e-08;1.6022595321e-08;-9.03964173664e-07;0.231935996006;0.000223048244722	-0.755619116018;-0.00593388156953;-8.48741869502e-11;4.29954935264e-16;-1.47036549301e-06;0.791647270878;0.0748938188386	NaN
ENSMUSG00000018412:104342363-104342511:source	29	t|1e1.1o1|1e2.1o1	FALSE	FALSE	TRUE	2	3	0	chr11	-	104342511-104343491;104342511-104342859	104342363-104342511;104342859-104343047;104343491-104343673	n/a	NaN	NaN	0.407349032123;-0.407349032123	0.630789791712;-0.630789791712	NaN	0.487326085146;-0.487326085146	NaN	0.2687947777;-0.2687947777	NaN	NaN	NaN	NaN	0.417277439965;-0.417277439965	0.640718199554;-0.640718199554	NaN	0.497254492988;-0.497254492988	0.201154815928;-0.201154815928	0.278723185548;-0.278723185548	NaN	NaN	NaN	0.385540192035;-0.385540192035	0.608980951624;-0.608980951624	NaN	0.465517245058;-0.465517245058	NaN	0.246985806593;-0.246985806593	NaN	NaN	NaN	0.223440757616;-0.223440757616	NaN	NaN	-0.216122228322;0.216122228322	NaN	-0.397378398288;0.397378398288
ENSMUSG00000024457:36852463-36852693:source	29	s|1e0|2e1.1o1|2e2.1o1|2e3.1o1	TRUE	FALSE	TRUE	3	4	0	chr17	+	36852693-36854284;36852693-36856071;36852693-36856202	36852463-36852693;36854284-36854301;36856071-36856088;36856202-36856224	n/a	NaN	NaN	NaN	NaN	NaN	NaN	-0.414354883129;2.44839003064e-15;0.414101119706	-0.503217408865;8.02003559383e-16;0.503086410491	NaN	NaN	-0.207656260397;9.59278376715e-16;0.207460155295	NaN	NaN	NaN	NaN	NaN	-0.42846626293;-4.12415408156e-12;0.428767266332	-0.517328788666;-6.29412499509e-12;0.517752557117	NaN	NaN	-0.221762644117;-3.6848675295e-12;0.222121952765	NaN	NaN	NaN	NaN	-0.538987657959;-5.56921474135e-10;0.538889150679	-0.627850183695;-7.67400303256e-10;0.627874441464	-0.256456444258;-6.05393775949e-10;0.256719619073	NaN	-0.332290858024;-5.22439174429e-10;0.332250038292	NaN	NaN	NaN	-0.51984882881;-2.45728479466e-13;0.520696440371	-0.608711354546;-3.96024812303e-13;0.609681731156	-0.237317615285;-2.39901268922e-13;0.238526908865
ENSMUSG00000018819:142484479-142484625:target	29	t|1e1.1o1|1e2.1o1|1e3.1o1|1e4.1o1|1e5.1o1|1e6.1o1	FALSE	FALSE	TRUE	6	7	0	chr7	+	142460966-142484479;142472364-142484479;142475417-142484479;142477366-142484479;142483291-142484479;142483447-142484479	142460809-142460966;142471843-142472364;142474994-142475417;142477013-142477366;142483259-142483291;142483404-142483447;142484479-142484625	n/a	-0.418727248712;0.0389754391876;0.244526121597;0.0898801813107;7.77156117238e-16;7.77156117238e-16	NaN	NaN	NaN	-0.433766714339;0.0621931156157;0.133687565705;0.182998607562;7.77156117238e-16;7.77156117238e-16	NaN	NaN	0.265719589732;-0.0314318262145;-0.186934761431;5.26428366851e-08;5.2642875713e-08;5.2642875713e-08	NaN	-0.27709428326;0.102868028577;0.00752167107264;0.0621461953457;5.43860913104e-15;5.43860913104e-15	NaN	NaN	0.378511553851;0.101675141691;-0.43439734248;-0.00563861753581;3.54818763915e-10;3.54818763915e-10	0.40710790856;0.000282078342358;-0.434314395207;0.000217412623332;6.95136984034e-09;6.95136984034e-09	NaN	NaN	0.586020977456;-0.00422674364334;-0.429505956668;-0.0912271401616;1.85705526579e-15;1.85705526579e-15	0.68444907772;-0.109969262266;-0.431543311689;-0.0869632575748;5.91513297068e-08;5.91513297068e-08	0.583880606719;-0.103371205816;-0.38179271848;-0.0915936184334;7.77156117238e-16;7.77156117238e-16	NaN	0.382612888074;-1.22375959857e-05;-0.297896538047;-0.083809130381;7.77156117238e-16;7.77156117238e-16	NaN	NaN	NaN	NaN	NaN	NaN	NaN	NaN	NaN	NaN	-0.393551019478;-0.0407235111249;0.329524300656;0.15529732676;-2.15251296606e-09;-2.15251296606e-09	NaN	0.207325873429;-0.194502140831;2.64176311003e-05;-0.000249518869912;-2.79037580652e-10;-2.79037580652e-10	0.305928590226;-0.250310084622;2.31536868892e-05;-0.000394769227232;5.45899895649e-08;5.45899895649e-08	0.205248582945;-0.246250240694;0.0510851019671;-0.000241941265028;-2.70499287997e-10;-2.70499287997e-10
ENSMUSG00000028149:138965868-138965996:source	29	t|1e1.1o1|1e2.1o1|1e3.1o2|1e3.2o2	TRUE	FALSE	TRUE	4	4	1	chr3	-	138965996-139015546;138965996-138983722;138965996-138969908;138965996-138969904	138965868-138965996;138969904-138969975;138969904-138969975;138983722-138983868;139015546-139015671	n/a	NaN	NaN	0.416326685094;-0.417474622606;-1.44876658222e-11;-2.6085916526e-11	0.421606856839;-0.44236525736;-1.47715411479e-11;-2.6596646662e-11	NaN	0.428541418758;-0.439046091773;-1.49239160122e-11;-2.6871392583e-11	-0.202247914558;0.176761802546;-5.86535579605e-12;2.29482387393e-06	NaN	NaN	0.176209318276;-0.498801624045;0.188218720682;0.0924845934049	NaN	NaN	0.471650465279;-0.467385882143;-2.32892892438e-07;-1.47335703305e-10	0.476930637024;-0.492276516897;-2.46368911774e-07;-1.55860500499e-10	NaN	0.483865198943;-0.48895735131;-2.52481762205e-07;-1.59728563432e-10	NaN	NaN	NaN	0.233681140207;-0.548712883545;0.188180767134;0.0933083428407	NaN	NaN	NaN	NaN	NaN	NaN	NaN	NaN	NaN	NaN	NaN	NaN	NaN	-0.618868057698;0.597446817534;6.30036655659e-12;2.43134451006e-06	-0.52268493149;0.495454153072;4.66043426782e-06;5.20339416512e-08	-0.434931985674;0.411727289347;1.06239307979e-08;1.2752360049e-11
ENSMUSG00000025558:121586227-121586342:source	29	t|1e1.1o1|1e2.1o1|1e3.1o1	FALSE	FALSE	TRUE	3	4	1	chr14	-	121586342-121594336;121586342-121591812;121586342-121591311	121586227-121586342;121591311-121591354;121591812-121591948;121594336-121594383	n/a	NaN	NaN	NaN	NaN	NaN	NaN	NaN	NaN	NaN	NaN	NaN	NaN	0.00705213349468;0.346639210537;-0.400704400444	-4.37869824163e-10;0.598939151236;-0.597037153979	NaN	-4.26048438077e-10;0.449039601694;-0.458187751103	-3.6668429726e-10;0.598391862834;-0.593380629674	4.48041399259e-09;0.503518601303;-0.500196822264	NaN	NaN	NaN	0.0128418136104;0.536524894699;-0.594590990473	-4.22360748526e-11;0.788824836098;-0.790923744177	NaN	8.20332934905e-12;0.638925285856;-0.652074341132	-3.2990231485e-11;0.788277564101;-0.787267239738	9.72914353539e-09;0.693404285979;-0.694083412921	NaN	1.1632428588e-10;0.240054726184;-0.240122124957	-1.80828261036e-11;0.25914627608;-0.261970757516	-0.00466676239315;0.252299940698;-0.196332753482	NaN	NaN	-0.00583441598608;0.25175264844;-0.192676218975	NaN	-0.00569009825999;-0.409149467801;0.459886094542
ENSMUSG00000001248:31143657-31143873:source	29	t|1e1.1o1|1e2.1o1|1e3.1o1|1e4.1o1	FALSE	FALSE	TRUE	4	5	0	chr7	-	31143873-31154867;31143873-31151837;31143873-31150896;31143873-31145750	31143657-31143873;31145750-31145837;31150896-31151050;31151837-31152069;31154867-31155146	n/a	0.347924936553;0.0377415977974;-0.426079775542;8.43529286738e-16	0.198718927808;0.0920394557984;-0.302110951535;4.49261932136e-15	NaN	NaN	NaN	NaN	0.180493744448;0.000451519883327;-0.207162110968;7.72878361464e-12	NaN	NaN	0.676011371336;-6.9778399932e-06;-0.648058508657;5.680614237e-14	NaN	NaN	-0.482040661975;-0.000606933611837;0.52689786104;1.80565679034e-13	-0.482041861915;-0.0816258135772;0.592608010219;6.92153322976e-16	NaN	-0.482041861915;-0.0805131365806;0.592607616818;6.90043989917e-16	-0.14665979153;-0.00125264637828;0.21838834535;9.22930650308e-12	NaN	-0.370391502979;-0.0253262639754;0.451699600572;1.37683051731e-11	0.328086434779;-0.0767721812129;-0.221969199943;5.09256012862e-14	-0.324640882837;1.31421499012e-05;0.322674998132;2.91351181243e-14	-0.332851247212;-0.00688354893449;0.402929631957;4.12348546036e-13	-0.332852438176;-0.105832712886;0.468639186225;-3.96064430111e-15	NaN	-0.332852438176;-0.105497967687;0.46863879561;-3.66904006028e-15	NaN	NaN	-0.221156627599;-0.0859177507023;0.327730776378;3.6118155257e-11	0.477275858522;-0.104462418053;-0.345947557109;1.04310743755e-13	NaN	NaN	NaN	NaN	0.314990111751;-0.000181375378078;-0.308065261505;8.04702192827e-12	NaN	NaN
ENSMUSG00000059447:30155248-30155573:source	29	s|1e2.1o1|2e1.1o1|2e2.1o1|3e2.1o1|4e2.1o1|5e2.1o1	TRUE	TRUE	TRUE	6	3	1	chr5	+	30155339-30163669;30155382-30158478;30155382-30163669;30155386-30163669;30155441-30163669;30155573-30163669	30155248-30155573;30158478-30158665;30163669-30163743;30163669-30163743;30163669-30163743;30163669-30163743;30163669-30163743	n/a	NaN	NaN	0.269234210514;7.77156117238e-16;-0.264170387607;7.77156117238e-16;7.77156117238e-16;7.77156117238e-16	0.227485821741;7.77156117238e-16;-0.224211068433;8.79437211307e-16;7.77156117238e-16;7.77156117238e-16	NaN	0.252798033554;7.77156117238e-16;-0.239821161693;7.77156117238e-16;7.77156117238e-16;7.77156117238e-16	0.250700783477;7.77156117238e-16;-0.248351372181;7.77156117238e-16;7.77156117238e-16;7.77156117238e-16	NaN	0.200100409254;7.77156117238e-16;-0.196205864549;9.56796515477e-16;7.77156117238e-16;7.77156117238e-16	NaN	NaN	NaN	0.368478584899;7.77156117238e-16;-0.337000236338;7.77156117238e-16;7.77156117238e-16;7.77156117238e-16	0.326730199076;7.77156117238e-16;-0.297040924093;8.93793394234e-16;7.77156117238e-16;7.77156117238e-16	NaN	0.352042407941;7.77156117238e-16;-0.312651010603;7.77156117238e-16;7.77156117238e-16;7.77156117238e-16	0.349945157863;7.77156117238e-16;-0.32118122092;7.77156117238e-16;7.77156117238e-16;7.77156117238e-16	NaN	0.299356611434;7.77156117238e-16;-0.26904935492;9.62862965049e-16;7.77156117238e-16;7.77156117238e-16	0.20835318903;7.77156117238e-16;-0.187100969623;7.77156117238e-16;7.77156117238e-16;7.77202835246e-16	0.255259442679;7.77156117238e-16;-0.221800705538;7.77156117238e-16;7.77156117238e-16;7.77156117238e-16	0.376515475326;7.77156117238e-16;-0.348353156772;7.77156117238e-16;7.77156117238e-16;7.77156117238e-16	0.334767089503;7.77156117238e-16;-0.308393844513;1.04557926729e-15;7.77156117238e-16;7.77156117238e-16	NaN	0.360079298368;7.77156117238e-16;-0.324003931037;7.77156117238e-16;7.77156117238e-16;7.77156117238e-16	0.357982048291;7.77156117238e-16;-0.332534141353;7.77156117238e-16;7.77156117238e-16;7.77156117238e-16	NaN	0.307393501411;7.77156117238e-16;-0.280401551784;1.26438687506e-15;7.77156117238e-16;7.77156117238e-16	0.216388458043;7.77156117238e-16;-0.198334680166;7.77156117238e-16;7.77156117238e-16;7.77257297138e-16	0.26329634755;7.77156117238e-16;-0.233139740195;7.77156117238e-16;7.77156117238e-16;7.77156117238e-16	NaN	-0.263419403837;7.77156117238e-16;0.226709512147;7.77156117238e-16;7.77156117238e-16;7.77156117238e-16	NaN	NaN	-0.317388419542;7.77156117238e-16;0.281332418727;7.77213303243e-16;7.78599736477e-16;8.99985812785e-08	NaN
ENSMUSG00000021709:103827907-103828023:source	29	t|1e1.1o1|1e2.1o1	FALSE	FALSE	TRUE	2	3	0	chr13	-	103828023-103833498;103828023-103830188	103827907-103828023;103830188-103830331;103833498-103835028	n/a	NaN	NaN	-0.670692554495;0.670692554495	-0.486489588915;0.486489588915	NaN	-0.571234481785;0.571234481785	-0.304190008992;0.304190008992	NaN	NaN	NaN	NaN	NaN	-0.808693120091;0.808693120091	-0.624490154511;0.624490154511	NaN	-0.709235047382;0.709235047382	-0.442190574588;0.442190574588	NaN	-0.218793500469;0.218793500469	NaN	NaN	NaN	NaN	NaN	NaN	NaN	NaN	NaN	NaN	NaN	NaN	NaN	NaN	0.366502545503;-0.366502545503	0.714118168868;-0.714118168868	0.589898427868;-0.589898427868
ENSMUSG00000032612:108366761-108366878:target	29	t|1e1.1o1|1e2.1o1	FALSE	FALSE	TRUE	2	3	1	chr9	+	108362898-108366761;108365970-108366761	108362837-108362898;108365830-108365970;108366761-108366878	n/a	NaN	NaN	-0.319962650976;0.319962650976	-0.326323098922;0.326323098922	-0.223735783631;0.223735783631	-0.32628713709;0.32628713709	NaN	NaN	NaN	-0.276073266786;0.276073266786	NaN	NaN	-0.254094805624;0.254094805624	-0.260454323364;0.260454323364	NaN	-0.260418383044;0.260418383045	NaN	NaN	0.202743636346;-0.202743636346	-0.210203661091;0.210203661091	NaN	-0.2614641235;0.2614641235	-0.267783635689;0.267783635689	NaN	-0.267747930072;0.267747930072	NaN	NaN	NaN	-0.217540931689;0.217540931689	NaN	NaN	NaN	NaN	NaN	0.26927311531;-0.26927311531	0.456830441957;-0.456830441957
ENSMUSG00000061755:41794227-41794380:target	29	s|1e1.1o1|1e2.1o1	FALSE	FALSE	TRUE	2	3	1	chr5	-	41791937-41794227;41788949-41794227	41787542-41788949;41791797-41791937;41794227-41794380	n/a	NaN	-0.217665048049;0.217665048049	-0.508010028508;0.508010028508	-0.460083998781;0.460083998781	NaN	-0.508142236775;0.508142236775	NaN	NaN	NaN	-0.484482674791;0.484482674791	NaN	NaN	-0.443095781349;0.443095781349	-0.395170235137;0.395170235137	NaN	-0.44322796683;0.44322796683	NaN	NaN	NaN	-0.419558158001;0.419558158001	NaN	-0.290332407815;0.290332407815	-0.242428524918;0.242428524918	NaN	-0.290463608236;0.290463608236	NaN	NaN	NaN	-0.266895757831;0.266895757831	NaN	NaN	NaN	NaN	0.325164546904;-0.325164546904	0.333480582098;-0.333480582098	0.403566673507;-0.403566673507
[truncated: 6,788 more rows]
[truncated: 30 more columns]

## Sheet: intronic LSVs
#LSV_ID	TotalPairwiseChanges	Type	A5SS	A3SS	ES	NumJunc	NumExon	DeNovo	chr	strand	JuncCoords	ExonCoords	IRcoords	adr_aor_E(dPSI)	adr_bfat_E(dPSI)	adr_bstm_E(dPSI)	adr_cer_E(dPSI)	adr_hrt_E(dPSI)	adr_hyp_E(dPSI)	adr_kid_E(dPSI)	adr_liv_E(dPSI)	adr_lun_E(dPSI)	adr_mus_E(dPSI)	adr_wfat_E(dPSI)	aor_bfat_E(dPSI)	aor_bstm_E(dPSI)	aor_cer_E(dPSI)	aor_hrt_E(dPSI)	aor_hyp_E(dPSI)	aor_kid_E(dPSI)	aor_liv_E(dPSI)	aor_lun_E(dPSI)	aor_mus_E(dPSI)	aor_wfat_E(dPSI)	bfat_bstm_E(dPSI)	bfat_cer_E(dPSI)	bfat_hrt_E(dPSI)	bfat_hyp_E(dPSI)	bfat_kid_E(dPSI)	bfat_liv_E(dPSI)	bfat_lun_E(dPSI)	bfat_mus_E(dPSI)	bfat_wfat_E(dPSI)	bstm_cer_E(dPSI)	bstm_hrt_E(dPSI)	bstm_hyp_E(dPSI)	bstm_kid_E(dPSI)	bstm_liv_E(dPSI)	bstm_lun_E(dPSI)
[truncated: 17,675 more rows]
[truncated: 30 more columns]
